# Supplementary material for: catena-Poly[bis­[(1,10-phenanthroline)cobalt(II)]-μ4-3,6-dicarb­oxy­cyclo­hexane-1,2,4,5-tetra­carboxyl­ato]
Source: Acta Crystallogr Sect E Struct Rep Online. 2011 Jun 4;67(Pt 7):m832–3. doi: 10.1107/S1600536811019970 (PMC3151899; doi:10.1107/S1600536811019970)
Supplement: Supplementary file 1 [file e-67-0m832-sup1.cif]

##############################################################################
#                                                                            #
# This CIF contains the data in a paper accepted for publication in          #
# Acta Crystallographica Section E. It conforms to the requirements of       #
# Notes for Authors for Acta Crystallographica Section E, and has been       #
# peer reviewed under the auspices of the IUCr Commission on Journals.       #
#                                                                            #
# Full details of the Crystallographic Information File format               #
# are given in the paper "The Crystallographic Information File (CIF):       #
# a New Standard Archive File for Crystallography" by S. R. Hall, F. H.      #
# Allen and I. D. Brown [Acta Cryst. (1991), A47, 655-685].                  #
#                                                                            #
# The current version of the core CIF dictionary is obtainable from          #
# ftp://ftp.iucr.org/pub/cif_core.dic.                                       #
#                                                                            #
# Software is freely available for graphical display of the structure(s)     #
# in this CIF. For information consult the CIF software page                 #
# http://www.iucr.org/resources/cif/software.                                #
#                                                                            #
# This file may be used for bona fide research purposes within the           #
# scientific community so long as proper attribution is given to the journal # 
# article from which it was obtained.                                        #
#                                                                            #
##############################################################################
data_global
_audit_creation_method     'form.cif (version 2.0)'
_journal_data_validation_number     ?
_journal_date_recd_electronic     2011-05-24
_journal_date_accepted     2011-05-26
_journal_name_full     'Acta Crystallographica, Section E'
_journal_year     2011
_journal_volume     67
_journal_issue      7
_journal_page_first     m832
_journal_page_last     m833
_journal_paper_category     QM
_journal_coeditor_code     SJ5153
_publ_contact_author_name     'Wei Xu'
_publ_contact_author_address
;
      Center of Applied Solid State Chemistry Research
      Ningbo University
      Ningbo 315211
      People's Republic of China
;
_publ_contact_author_email     'xuwei@nbu.edu.cn'
_publ_contact_author_fax     '86 574 87600789'
_publ_contact_author_phone     '86 574 87600792'
_publ_section_title
;\
<i>catena</i>-Poly[bis[(1,10-phenanthroline)cobalt(II)]-\m~4~-3,6-\
dicarboxycyclohexane-1,2,4,5-tetracarboxylato]
;
loop_
    _publ_author_name
    _publ_author_footnote
    _publ_author_address
    'Wei Xu' ?
;
Center of Applied Solid State Chemistry Research
Ningbo University
Ningbo 315211
People's Republic of China
;
data_I
_audit_creation_method     SHELXL-97
_chemical_name_systematic
;
<i>catena</i>-Poly[bis[(1,10-phenanthroline)cobalt(II)]-\m~4~-3,6-
dicarboxycyclohexane-1,2,4,5-tetracarboxylato]
;
_chemical_name_common     ?
_chemical_formula_moiety     'C36 H24 Co2 N4 O12'
_chemical_formula_sum     'C36 H24 Co2 N4 O12'
_chemical_formula_iupac     '[Co2 (C12 H8 O12) (C12 H8 N2)2]'
_chemical_formula_weight     822.46
_chemical_melting_point     ?
_symmetry_cell_setting     monoclinic
_symmetry_space_group_name_H-M     'C 2/c'
_symmetry_space_group_name_Hall     '-C 2yc'
loop_
    _symmetry_equiv_pos_as_xyz
    'x, y, z'
    '-x, y, -z+1/2'
    'x+1/2, y+1/2, z'
    '-x+1/2, y+1/2, -z+1/2'
    '-x, -y, -z'
    'x, -y, z-1/2'
    '-x+1/2, -y+1/2, -z'
    'x+1/2, -y+1/2, z-1/2'
_cell_length_a     22.180(4)
_cell_length_b     8.9520(18)
_cell_length_c     16.426(3)
_cell_angle_alpha     90.00
_cell_angle_beta     93.33(3)
_cell_angle_gamma     90.00
_cell_volume     3256.0(11)
_cell_formula_units_Z     4
_cell_measurement_reflns_used     25
_cell_measurement_theta_min     5.0
_cell_measurement_theta_max     12.5
_cell_measurement_temperature     295(2)
_exptl_crystal_description     block
_exptl_crystal_colour     pink
_exptl_crystal_size_max     0.31
_exptl_crystal_size_mid     0.23
_exptl_crystal_size_min     0.15
_exptl_crystal_density_diffrn     1.678
_exptl_crystal_density_meas     ?
_exptl_crystal_density_method     'not measured'
_exptl_crystal_F_000     1672
_exptl_absorpt_coefficient_mu     1.096
_exptl_absorpt_correction_type     psi-scan
_exptl_absorpt_process_details     '(XSCANS; Siemens, 1996)'
_exptl_absorpt_correction_T_min     0.702
_exptl_absorpt_correction_T_max     0.784
_exptl_special_details     ?
_diffrn_ambient_temperature     295(2)
_diffrn_radiation_type     MoK\a
_diffrn_radiation_wavelength     0.71073
_diffrn_radiation_source     'fine-focus sealed tube'
_diffrn_radiation_monochromator     graphite
_diffrn_measurement_device_type     'Siemens P4'
_diffrn_measurement_method     \q/2\q
_diffrn_detector_area_resol_mean     ?
_diffrn_reflns_number     4566
_diffrn_reflns_av_R_equivalents     0.0224
_diffrn_reflns_av_sigmaI/netI     0.0332
_diffrn_reflns_theta_min     2.45
_diffrn_reflns_theta_max     27.50
_diffrn_reflns_theta_full     27.50
_diffrn_measured_fraction_theta_max     0.999
_diffrn_measured_fraction_theta_full     0.999
_diffrn_reflns_limit_h_min     -28
_diffrn_reflns_limit_h_max     1
_diffrn_reflns_limit_k_min     -1
_diffrn_reflns_limit_k_max     11
_diffrn_reflns_limit_l_min     -21
_diffrn_reflns_limit_l_max     21
_diffrn_standards_number     3
_diffrn_standards_interval_count     97
_diffrn_standards_interval_time     ?
_diffrn_standards_decay_%     0
_refine_special_details
;
 Refinement of F^2^ against ALL reflections.  The weighted R-factor wR and
 goodness of fit S are based on F^2^, conventional R-factors R are based
 on F, with F set to zero for negative F^2^. The threshold expression of
 F^2^ > 2sigma(F^2^) is used only for calculating R-factors(gt) etc. and is
 not relevant to the choice of reflections for refinement.  R-factors based
 on F^2^ are statistically about twice as large as those based on F, and R-
 factors based on ALL data will be even larger.
;
_reflns_number_total     3753
_reflns_number_gt     3312
_reflns_threshold_expression     I>2\s(I)
_refine_ls_structure_factor_coef     Fsqd
_refine_ls_matrix_type     full
_refine_ls_R_factor_all     0.0368
_refine_ls_R_factor_gt     0.0308
_refine_ls_wR_factor_gt     0.0790
_refine_ls_wR_factor_ref     0.0827
_refine_ls_goodness_of_fit_ref     1.034
_refine_ls_restrained_S_all     1.034
_refine_ls_number_reflns     3753
_refine_ls_number_parameters     248
_refine_ls_number_restraints     0
_refine_ls_hydrogen_treatment     mixed
_refine_ls_weighting_scheme     calc
_refine_ls_weighting_details
         'calc w=1/[\s^2^(Fo^2^)+(0.0413P)^2^+2.2781P] where P=(Fo^2^+2Fc^2^)/3'
_atom_sites_solution_hydrogens     geom
_atom_sites_solution_primary     direct
_atom_sites_solution_secondary     difmap
_refine_ls_shift/su_max     0.000
_refine_ls_shift/su_mean     0.000
_refine_diff_density_max     0.379
_refine_diff_density_min     -0.331
_refine_ls_extinction_method     'SHELXL97 (Sheldrick, 2008)'
_refine_ls_extinction_coef     0.00077(19)
_refine_ls_extinction_expression
                                  'Fc^*^=kFc[1+0.001xFc^2^\l^3^/sin(2\q)]^-1/4^'
loop_
    _atom_type_symbol
    _atom_type_description
    _atom_type_scat_dispersion_real
    _atom_type_scat_dispersion_imag
    _atom_type_scat_source
    'C' 'C' 0.0033 0.0016
                         'International Tables Vol C Tables 4.2.6.8 and 6.1.1.4'
    'H' 'H' 0.0000 0.0000
                         'International Tables Vol C Tables 4.2.6.8 and 6.1.1.4'
    'N' 'N' 0.0061 0.0033
                         'International Tables Vol C Tables 4.2.6.8 and 6.1.1.4'
    'O' 'O' 0.0106 0.0060
                         'International Tables Vol C Tables 4.2.6.8 and 6.1.1.4'
    'Co' 'Co' 0.3494 0.9721
                         'International Tables Vol C Tables 4.2.6.8 and 6.1.1.4'
_computing_data_collection     'XSCANS (Siemens, 1996)'
_computing_cell_refinement     'XSCANS (Siemens, 1996)'
_computing_data_reduction     'XSCANS (Siemens, 1996)'
_computing_structure_solution     'SHELXS97 (Sheldrick, 2008)'
_computing_structure_refinement     'SHELXL97 (Sheldrick, 2008)'
_computing_molecular_graphics     'SHELXTL (Sheldrick, 2008)'
_computing_publication_material     'SHELXL97 (Sheldrick, 2008)'
loop_
    _atom_site_type_symbol
    _atom_site_label
    _atom_site_fract_x
    _atom_site_fract_y
    _atom_site_fract_z
    _atom_site_U_iso_or_equiv
    _atom_site_adp_type
    _atom_site_calc_flag
    _atom_site_refinement_flags
    _atom_site_occupancy
    _atom_site_symmetry_multiplicity
    _atom_site_disorder_assembly
    _atom_site_disorder_group
    Co Co1 0.098444(9) 0.64743(2) 0.140367(13) 0.02138(9) Uani d . 1 1 . .
    O O1 0.07208(6) 0.79951(15) 0.23735(7) 0.0330(3) Uani d . 1 1 . .
    O O2 0.04781(7) 0.83776(14) 0.10892(7) 0.0327(3) Uani d . 1 1 . .
    O O3 0.08305(7) 1.16900(18) 0.04746(9) 0.0433(4) Uani d . 1 1 . .
    O O4 -0.01738(6) 1.14637(17) 0.04776(8) 0.0363(3) Uani d . 1 1 . .
    H H4A -0.0159(12) 1.148(3) -0.0004(19) 0.054 Uiso d . 1 1 . .
    O O5 0.09100(5) 1.45307(15) 0.21296(8) 0.0314(3) Uani d . 1 1 . .
    O O6 0.01745(5) 1.51543(15) 0.12579(8) 0.0329(3) Uani d . 1 1 . .
    N N1 0.13438(6) 0.55177(17) 0.03690(9) 0.0277(3) Uani d . 1 1 . .
    N N2 0.18993(7) 0.70526(19) 0.16045(9) 0.0322(3) Uani d . 1 1 . .
    C C1 0.10617(9) 0.4793(2) -0.02411(11) 0.0378(4) Uani d . 1 1 . .
    H H1A 0.0642 0.4771 -0.0272 0.045 Uiso calc R 1 1 . .
    C C2 0.13708(13) 0.4053(3) -0.08457(14) 0.0544(6) Uani d . 1 1 . .
    H H2A 0.1159 0.3563 -0.1272 0.065 Uiso calc R 1 1 . .
    C C3 0.19861(13) 0.4065(3) -0.07970(15) 0.0591(7) Uani d . 1 1 . .
    H H3A 0.2196 0.3561 -0.1186 0.071 Uiso calc R 1 1 . .
    C C4 0.23052(10) 0.4833(3) -0.01624(14) 0.0472(5) Uani d . 1 1 . .
    C C5 0.29531(12) 0.4955(4) -0.00706(19) 0.0673(8) Uani d . 1 1 . .
    H H5A 0.3186 0.4468 -0.0441 0.081 Uiso calc R 1 1 . .
    C C6 0.32300(10) 0.5748(4) 0.05321(19) 0.0686(9) Uani d . 1 1 . .
    H H6A 0.3649 0.5806 0.0569 0.082 Uiso calc R 1 1 . .
    C C7 0.28897(9) 0.6512(3) 0.11216(16) 0.0517(6) Uani d . 1 1 . .
    C C8 0.31442(11) 0.7393(4) 0.17623(18) 0.0660(8) Uani d . 1 1 . .
    H H8A 0.3561 0.7516 0.1821 0.079 Uiso calc R 1 1 . .
    C C9 0.27855(12) 0.8067(4) 0.22961(17) 0.0658(8) Uani d . 1 1 . .
    H H9A 0.2954 0.8650 0.2719 0.079 Uiso calc R 1 1 . .
    C C10 0.21599(11) 0.7875(3) 0.22011(14) 0.0487(5) Uani d . 1 1 . .
    H H10A 0.1917 0.8338 0.2568 0.058 Uiso calc R 1 1 . .
    C C11 0.22540(8) 0.6391(2) 0.10648(12) 0.0339(4) Uani d . 1 1 . .
    C C12 0.19595(8) 0.5557(2) 0.04106(11) 0.0318(4) Uani d . 1 1 . .
    C C13 0.00497(7) 1.00717(17) 0.20407(9) 0.0213(3) Uani d . 1 1 . .
    H H13A -0.0344 0.9985 0.1741 0.026 Uiso calc R 1 1 . .
    C C14 0.03623(7) 1.15052(16) 0.17600(9) 0.0205(3) Uani d . 1 1 . .
    H H14A 0.0778 1.1519 0.1998 0.025 Uiso calc R 1 1 . .
    C C15 0.00349(7) 1.29201(17) 0.20377(9) 0.0194(3) Uani d . 1 1 . .
    H H15A -0.0367 1.2958 0.1758 0.023 Uiso calc R 1 1 . .
    C C16 0.04335(8) 0.87293(17) 0.18323(10) 0.0234(3) Uani d . 1 1 . .
    C C17 0.03790(8) 1.15477(18) 0.08330(10) 0.0256(3) Uani d . 1 1 . .
    C C18 0.03920(7) 1.42928(17) 0.17948(9) 0.0209(3) Uani d . 1 1 . .
loop_
    _atom_site_aniso_label
    _atom_site_aniso_U_11
    _atom_site_aniso_U_22
    _atom_site_aniso_U_33
    _atom_site_aniso_U_12
    _atom_site_aniso_U_13
    _atom_site_aniso_U_23
    Co1 0.02179(13) 0.01718(13) 0.02545(13) -0.00066(8) 0.00385(8) -0.00008(8)
    O1 0.0451(7) 0.0284(6) 0.0258(6) 0.0125(6) 0.0031(5) 0.0002(5)
    O2 0.0497(8) 0.0259(6) 0.0228(6) 0.0115(6) 0.0048(5) -0.0013(5)
    O3 0.0426(8) 0.0505(9) 0.0389(7) 0.0011(7) 0.0212(6) 0.0015(6)
    O4 0.0402(7) 0.0477(9) 0.0209(6) 0.0031(6) 0.0014(5) -0.0005(6)
    O5 0.0286(6) 0.0283(6) 0.0368(6) -0.0066(5) -0.0040(5) 0.0084(5)
    O6 0.0274(6) 0.0276(6) 0.0431(7) -0.0037(5) -0.0031(5) 0.0141(6)
    N1 0.0265(7) 0.0298(7) 0.0272(7) 0.0006(6) 0.0044(5) -0.0008(6)
    N2 0.0299(7) 0.0335(8) 0.0328(7) -0.0094(6) -0.0004(6) 0.0029(7)
    C1 0.0407(10) 0.0412(11) 0.0313(9) -0.0015(8) 0.0005(7) -0.0037(8)
    C2 0.0764(17) 0.0522(14) 0.0353(11) -0.0025(13) 0.0089(10) -0.0145(10)
    C3 0.0742(17) 0.0589(15) 0.0469(13) 0.0132(14) 0.0256(12) -0.0108(12)
    C4 0.0444(11) 0.0513(13) 0.0479(12) 0.0140(10) 0.0206(9) 0.0045(10)
    C5 0.0411(13) 0.086(2) 0.0782(18) 0.0230(14) 0.0307(13) 0.0099(17)
    C6 0.0245(10) 0.096(2) 0.087(2) 0.0121(13) 0.0166(11) 0.0225(18)
    C7 0.0236(9) 0.0692(17) 0.0620(14) -0.0055(9) 0.0005(9) 0.0216(12)
    C8 0.0310(11) 0.092(2) 0.0729(17) -0.0238(13) -0.0132(11) 0.0211(16)
    C9 0.0571(15) 0.081(2) 0.0564(15) -0.0368(15) -0.0180(12) 0.0040(14)
    C10 0.0505(13) 0.0511(13) 0.0438(11) -0.0208(11) -0.0043(9) -0.0023(10)
    C11 0.0229(8) 0.0386(10) 0.0404(10) -0.0019(7) 0.0025(7) 0.0106(8)
    C12 0.0278(8) 0.0337(9) 0.0348(9) 0.0038(7) 0.0091(7) 0.0062(8)
    C13 0.0275(7) 0.0155(7) 0.0213(7) -0.0008(6) 0.0037(6) -0.0001(6)
    C14 0.0228(7) 0.0161(7) 0.0227(7) -0.0001(6) 0.0036(5) 0.0001(6)
    C15 0.0209(7) 0.0157(7) 0.0217(7) 0.0000(5) 0.0020(5) 0.0003(6)
    C16 0.0302(8) 0.0168(7) 0.0238(7) -0.0003(6) 0.0051(6) 0.0008(6)
    C17 0.0342(8) 0.0179(7) 0.0252(8) 0.0015(6) 0.0077(6) 0.0009(6)
    C18 0.0238(7) 0.0167(7) 0.0228(7) 0.0008(6) 0.0058(6) -0.0014(6)
_geom_special_details
;
 All esds (except the esd in the dihedral angle between two l.s. planes)
 are estimated using the full covariance matrix.  The cell esds are taken
 into account individually in the estimation of esds in distances, angles
 and torsion angles; correlations between esds in cell parameters are only
 used when they are defined by crystal symmetry.  An approximate (isotropic)
 treatment of cell esds is used for estimating esds involving l.s. planes.
;
loop_
    _geom_bond_atom_site_label_1
    _geom_bond_atom_site_label_2
    _geom_bond_site_symmetry_2
    _geom_bond_distance
    _geom_bond_publ_flag
    Co1 O1 . 2.2002(13) y
    Co1 O2 . 2.0890(13) y
    Co1 O5 1_545 2.1211(13) y
    Co1 O6 1_545 2.1519(13) y
    Co1 N1 . 2.1012(15) y
    Co1 N2 . 2.1016(15) y
    Co1 C18 1_545 2.4599(16) ?
    Co1 C16 . 2.4827(16) ?
    O1 C16 . 1.250(2) ?
    O2 C16 . 1.270(2) ?
    O3 C17 . 1.198(2) ?
    O4 C17 . 1.329(2) ?
    O4 H4A . 0.79(3) ?
    O5 C18 . 1.263(2) ?
    O5 Co1 1_565 2.1211(13) ?
    O6 C18 . 1.247(2) ?
    O6 Co1 1_565 2.1519(13) ?
    N1 C1 . 1.321(2) ?
    N1 C12 . 1.364(2) ?
    N2 C10 . 1.330(3) ?
    N2 C11 . 1.355(3) ?
    C1 C2 . 1.405(3) ?
    C1 H1A . 0.9300 ?
    C2 C3 . 1.363(4) ?
    C2 H2A . 0.9300 ?
    C3 C4 . 1.405(4) ?
    C3 H3A . 0.9300 ?
    C4 C12 . 1.406(3) ?
    C4 C5 . 1.440(3) ?
    C5 C6 . 1.338(5) ?
    C5 H5A . 0.9300 ?
    C6 C7 . 1.435(4) ?
    C6 H6A . 0.9300 ?
    C7 C8 . 1.407(4) ?
    C7 C11 . 1.412(3) ?
    C8 C9 . 1.359(4) ?
    C8 H8A . 0.9300 ?
    C9 C10 . 1.398(3) ?
    C9 H9A . 0.9300 ?
    C10 H10A . 0.9300 ?
    C11 C12 . 1.435(3) ?
    C13 C16 . 1.523(2) ?
    C13 C13 2 1.538(3) ?
    C13 C14 . 1.542(2) ?
    C13 H13A . 0.9800 ?
    C14 C17 . 1.526(2) ?
    C14 C15 . 1.542(2) ?
    C14 H14A . 0.9800 ?
    C15 C18 . 1.528(2) ?
    C15 C15 2 1.535(3) ?
    C15 H15A . 0.9800 ?
    C18 Co1 1_565 2.4599(16) ?
loop_
    _geom_angle_atom_site_label_1
    _geom_angle_atom_site_label_2
    _geom_angle_atom_site_label_3
    _geom_angle_site_symmetry_1
    _geom_angle_site_symmetry_3
    _geom_angle
    _geom_angle_publ_flag
    O2 Co1 N1 . . 110.87(6) ?
    O2 Co1 N2 . . 109.77(6) ?
    N1 Co1 N2 . . 79.58(6) ?
    O2 Co1 O5 . 1_545 138.57(6) ?
    N1 Co1 O5 . 1_545 99.55(6) ?
    N2 Co1 O5 . 1_545 102.70(6) ?
    O2 Co1 O6 . 1_545 89.26(5) ?
    N1 Co1 O6 . 1_545 92.27(6) ?
    N2 Co1 O6 . 1_545 160.89(6) ?
    O5 Co1 O6 1_545 1_545 61.34(5) ?
    O2 Co1 O1 . . 60.84(5) ?
    N1 Co1 O1 . . 165.26(6) ?
    N2 Co1 O1 . . 91.64(6) ?
    O5 Co1 O1 1_545 . 93.89(5) ?
    O6 Co1 O1 1_545 . 99.50(6) ?
    O2 Co1 C18 . 1_545 115.12(6) ?
    N1 Co1 C18 . 1_545 96.96(6) ?
    N2 Co1 C18 . 1_545 132.85(6) ?
    O5 Co1 C18 1_545 1_545 30.88(5) ?
    O6 Co1 C18 1_545 1_545 30.46(5) ?
    O1 Co1 C18 . 1_545 97.68(5) ?
    O2 Co1 C16 . . 30.74(5) ?
    N1 Co1 C16 . . 140.98(6) ?
    N2 Co1 C16 . . 104.00(6) ?
    O5 Co1 C16 1_545 . 116.86(6) ?
    O6 Co1 C16 1_545 . 93.24(6) ?
    O1 Co1 C16 . . 30.20(5) ?
    C18 Co1 C16 1_545 . 106.99(5) ?
    C16 O1 Co1 . . 87.50(10) ?
    C16 O2 Co1 . . 92.02(10) ?
    C17 O4 H4A . . 110(2) ?
    C18 O5 Co1 . 1_565 89.55(10) ?
    C18 O6 Co1 . 1_565 88.55(10) ?
    C1 N1 C12 . . 118.65(16) ?
    C1 N1 Co1 . . 128.96(13) ?
    C12 N1 Co1 . . 112.02(12) ?
    C10 N2 C11 . . 118.66(18) ?
    C10 N2 Co1 . . 128.76(15) ?
    C11 N2 Co1 . . 112.44(12) ?
    N1 C1 C2 . . 122.6(2) ?
    N1 C1 H1A . . 118.7 ?
    C2 C1 H1A . . 118.7 ?
    C3 C2 C1 . . 118.9(2) ?
    C3 C2 H2A . . 120.6 ?
    C1 C2 H2A . . 120.6 ?
    C2 C3 C4 . . 120.5(2) ?
    C2 C3 H3A . . 119.8 ?
    C4 C3 H3A . . 119.8 ?
    C3 C4 C12 . . 116.8(2) ?
    C3 C4 C5 . . 124.8(2) ?
    C12 C4 C5 . . 118.3(2) ?
    C6 C5 C4 . . 122.0(2) ?
    C6 C5 H5A . . 119.0 ?
    C4 C5 H5A . . 119.0 ?
    C5 C6 C7 . . 121.0(2) ?
    C5 C6 H6A . . 119.5 ?
    C7 C6 H6A . . 119.5 ?
    C8 C7 C11 . . 116.6(2) ?
    C8 C7 C6 . . 124.6(2) ?
    C11 C7 C6 . . 118.8(2) ?
    C9 C8 C7 . . 120.5(2) ?
    C9 C8 H8A . . 119.8 ?
    C7 C8 H8A . . 119.8 ?
    C8 C9 C10 . . 119.2(2) ?
    C8 C9 H9A . . 120.4 ?
    C10 C9 H9A . . 120.4 ?
    N2 C10 C9 . . 122.4(2) ?
    N2 C10 H10A . . 118.8 ?
    C9 C10 H10A . . 118.8 ?
    N2 C11 C7 . . 122.6(2) ?
    N2 C11 C12 . . 117.47(15) ?
    C7 C11 C12 . . 119.9(2) ?
    N1 C12 C4 . . 122.56(19) ?
    N1 C12 C11 . . 117.50(16) ?
    C4 C12 C11 . . 119.94(18) ?
    C16 C13 C13 . 2 109.53(11) ?
    C16 C13 C14 . . 108.82(12) ?
    C13 C13 C14 2 . 112.70(10) ?
    C16 C13 H13A . . 108.6 ?
    C13 C13 H13A 2 . 108.6 ?
    C14 C13 H13A . . 108.6 ?
    C17 C14 C13 . . 110.89(13) ?
    C17 C14 C15 . . 108.29(12) ?
    C13 C14 C15 . . 111.56(12) ?
    C17 C14 H14A . . 108.7 ?
    C13 C14 H14A . . 108.7 ?
    C15 C14 H14A . . 108.7 ?
    C18 C15 C15 . 2 109.99(10) ?
    C18 C15 C14 . . 108.86(12) ?
    C15 C15 C14 2 . 111.64(10) ?
    C18 C15 H15A . . 108.8 ?
    C15 C15 H15A 2 . 108.8 ?
    C14 C15 H15A . . 108.8 ?
    O1 C16 O2 . . 119.22(15) ?
    O1 C16 C13 . . 121.57(14) ?
    O2 C16 C13 . . 119.17(14) ?
    O1 C16 Co1 . . 62.30(9) ?
    O2 C16 Co1 . . 57.23(8) ?
    C13 C16 Co1 . . 174.86(12) ?
    O3 C17 O4 . . 124.52(17) ?
    O3 C17 C14 . . 124.24(17) ?
    O4 C17 C14 . . 111.20(14) ?
    O6 C18 O5 . . 120.56(15) ?
    O6 C18 C15 . . 119.79(14) ?
    O5 C18 C15 . . 119.64(14) ?
    O6 C18 Co1 . 1_565 60.99(9) ?
    O5 C18 Co1 . 1_565 59.57(8) ?
    C15 C18 Co1 . 1_565 178.92(11) ?
loop_
    _geom_hbond_atom_site_label_D
    _geom_hbond_atom_site_label_H
    _geom_hbond_atom_site_label_A
    _geom_hbond_site_symmetry_D
    _geom_hbond_site_symmetry_H
    _geom_hbond_site_symmetry_A
    _geom_hbond_distance_DH
    _geom_hbond_distance_HA
    _geom_hbond_distance_DA
    _geom_hbond_angle_DHA
    _geom_hbond_publ_flag
    O4 H4A O2 . . 5_575 0.79(3) 1.89(3) 2.627(2) 156(2) y
