# Supplementary material for: catena-Poly[bis­[(1,10-phenanthroline)cobalt(II)]-μ4-3,6-dicarb­oxy­cyclo­hexane-1,2,4,5-tetra­carboxyl­ato]
Source: Acta Crystallogr Sect E Struct Rep Online. 2011 Jun 4;67(Pt 7):m832–3. doi: 10.1107/S1600536811019970 (PMC3151899; doi:10.1107/S1600536811019970)
Supplement: Supplementary file 2 [file e-67-0m832-Isup2.hkl]

# 
# h,k,l, Fc-squared, Fo-squared, sigma(Fo-squared) and status flag 
# 
data_I
_shelx_title ' Co(C12H8N2)(C12H7O12)1/2 in C2/c' 
_shelx_refln_list_code          4 
_shelx_F_calc_maximum      449.65 
_exptl_crystal_F_000      1672.00 
_reflns_d_resolution_high  0.7696 
 
loop_ 
 _symmetry_equiv_pos_as_xyz 
 'x, y, z' 
 '-x, y, -z+1/2' 
 'x+1/2, y+1/2, z' 
 '-x+1/2, y+1/2, -z+1/2' 
 '-x, -y, -z' 
 'x, -y, z-1/2' 
 '-x+1/2, -y+1/2, -z' 
 'x+1/2, -y+1/2, z-1/2' 
 
_cell_length_a    22.1800 
_cell_length_b     8.9520 
_cell_length_c    16.4260 
_cell_angle_alpha  90.000 
_cell_angle_beta   93.330 
_cell_angle_gamma  90.000 
 
_shelx_F_squared_multiplier     1.000 
 
loop_ 
 _refln_index_h 
 _refln_index_k 
 _refln_index_l 
 _refln_F_squared_calc 
 _refln_F_squared_meas 
 _refln_F_squared_sigma 
 _refln_observed_status 
   4   0   0    13424.21    12694.67    215.57 o 
   6   0   0     8448.82     8620.15    225.66 o 
   8   0   0     4642.17     4481.58    191.59 o 
  10   0   0    82032.08    83557.92    897.41 o 
  12   0   0      658.64     1010.19     53.81 o 
  14   0   0     3637.22     3208.16    123.11 o 
  16   0   0    13519.97    12762.36    384.69 o 
  18   0   0      520.52      584.47     36.40 o 
  20   0   0     5333.41     5294.64    202.66 o 
  22   0   0     8478.24     7989.57    218.49 o 
  24   0   0      445.06      403.90     32.96 o 
  26   0   0      669.25      767.53     35.21 o 
  28   0   0      221.49      213.53     37.68 o 
   1   1   0    13216.46    13498.61    231.09 o 
   3   1   0    40466.32    40282.75   1123.14 o 
   5   1   0    36492.50    35070.91    729.87 o 
   7   1   0      571.52      513.16     16.55 o 
   9   1   0    37008.94    37970.18    431.26 o 
  11   1   0     2745.08     2417.88     69.66 o 
  13   1   0        7.25        5.13      9.54 o 
  15   1   0     5548.67     5349.53    183.80 o 
  17   1   0     1284.03     1222.93     49.01 o 
  19   1   0       31.10       44.80     21.41 o 
  21   1   0     4106.71     3549.45    116.42 o 
  23   1   0      757.08      647.59     25.10 o 
  25   1   0     2249.97     2312.16     67.67 o 
  27   1   0      634.71      644.26     24.71 o 
   0   2   0       26.08       52.08      8.57 o 
   4   2   0      163.86      156.87     11.02 o 
   6   2   0     5672.74     6003.84    220.51 o 
   8   2   0    11166.50    12018.43    340.90 o 
  10   2   0       32.86       37.71     13.30 o 
  12   2   0      266.37      350.28     19.71 o 
  14   2   0        9.82       -0.41     14.04 o 
  16   2   0      181.55      227.15     22.92 o 
  18   2   0      340.22      301.52     26.58 o 
  20   2   0       15.65       47.97     22.91 o 
  22   2   0      161.01      162.80     25.41 o 
  24   2   0       37.82       80.32     23.27 o 
  26   2   0       60.53       63.36     26.85 o 
  28   2   0      296.55      339.65     43.92 o 
   1   3   0    22641.37    24682.64    308.73 o 
   3   3   0    27846.69    28443.01    489.55 o 
   5   3   0     4422.95     4415.10    207.18 o 
   7   3   0      436.16      581.90     20.48 o 
   9   3   0    21683.23    21124.91    512.05 o 
  11   3   0    19519.48    20792.90    542.73 o 
  13   3   0       70.62      105.17     21.23 o 
  15   3   0     1692.36     1888.02     69.66 o 
  17   3   0      337.87      312.25     24.69 o 
  19   3   0     5633.97     5482.05    209.80 o 
  21   3   0     5082.03     4523.15    172.93 o 
  23   3   0      130.29      133.39     22.64 o 
  25   3   0     1976.72     2100.93     88.53 o 
  27   3   0       77.10      178.87     34.76 o 
   0   4   0    17010.47    17561.13    432.89 o 
   2   4   0     6666.16     6527.42    266.04 o 
   4   4   0     8073.53     8748.69    321.80 o 
   6   4   0    15595.36    16314.92    458.31 o 
   8   4   0      268.06      326.03     19.79 o 
  10   4   0      120.15       78.08     19.67 o 
  12   4   0      676.78      669.18     28.13 o 
  14   4   0     8066.41     8047.64    308.25 o 
  16   4   0    11627.38    12065.79    338.73 o 
  18   4   0        7.03        4.89     21.12 o 
  20   4   0     2145.37     1989.50     71.94 o 
  22   4   0      950.11      938.22     38.36 o 
  24   4   0       47.56       60.77     25.51 o 
  26   4   0      833.54      855.98     36.67 o 
   1   5   0      742.01      829.34     27.27 o 
   3   5   0      541.54      571.20     24.76 o 
   5   5   0     1702.24     1792.72     79.18 o 
   7   5   0     2575.75     2769.96    115.40 o 
   9   5   0      318.78      307.78     21.74 o 
  11   5   0      191.99      242.90     26.05 o 
  13   5   0       47.41       37.48     18.51 o 
  15   5   0      562.18      635.27     34.20 o 
  17   5   0      683.45      678.68     34.10 o 
  19   5   0       59.56       27.19     20.40 o 
  21   5   0       23.07       10.38     20.18 o 
  23   5   0      109.42      125.16     27.03 o 
  25   5   0       76.92       54.36     20.81 o 
   0   6   0    38991.00    40720.00    742.07 o 
   2   6   0    13054.18    13463.56    431.77 o 
   4   6   0      322.22      415.35     29.05 o 
   6   6   0     8311.43     8450.25    334.71 o 
   8   6   0     1001.37     1139.78     49.95 o 
  10   6   0     6733.34     6707.26    274.00 o 
  12   6   0     1022.52     1097.19     50.83 o 
  14   6   0      933.38      937.60     38.51 o 
  16   6   0     5270.99     5120.74    188.72 o 
  18   6   0      297.37      297.13     30.17 o 
  20   6   0     1376.78     1410.76     50.76 o 
  22   6   0      202.76      215.16     23.91 o 
  24   6   0      160.32      217.34     36.90 o 
   1   7   0      177.02      219.41     31.60 o 
   3   7   0     4751.64     4690.11    163.15 o 
   5   7   0    20207.82    20378.38    463.85 o 
   7   7   0     2514.46     2367.96     97.70 o 
   9   7   0     4949.29     4977.98    217.12 o 
  11   7   0     5190.13     5389.25    211.82 o 
  13   7   0     1163.20     1276.86     55.23 o 
  15   7   0     6639.55     6363.27    192.87 o 
  17   7   0        8.52       32.48     18.93 o 
  19   7   0      341.40      334.96     27.70 o 
  21   7   0       36.22       30.83     19.63 o 
   0   8   0      455.98      523.73     34.99 o 
   2   8   0      495.78      503.28     31.82 o 
   4   8   0      126.00       86.23     25.68 o 
   6   8   0       74.08       82.33     22.50 o 
   8   8   0     1333.40     1396.07     58.46 o 
  10   8   0      612.36      677.00     35.82 o 
  12   8   0      108.06      145.91     24.23 o 
  14   8   0      725.82      643.71     40.44 o 
  16   8   0      570.09      464.33     33.72 o 
  18   8   0      542.46      616.87     35.11 o 
  20   8   0      293.60      284.31     42.95 o 
   1   9   0      234.12      224.97     21.85 o 
   3   9   0      831.65      826.25     38.47 o 
   5   9   0     1817.83     1839.23     68.82 o 
   7   9   0      229.50      239.61     30.29 o 
   9   9   0      835.77      820.93     39.78 o 
  11   9   0      577.72      525.87     36.78 o 
  13   9   0        4.44       23.83     23.16 o 
  15   9   0      109.84      128.89     22.68 o 
  17   9   0      130.05      147.61     34.45 o 
   0  10   0     4961.40     4745.70    146.33 o 
   2  10   0      747.72      768.88     36.51 o 
   4  10   0     2936.63     2973.35    113.02 o 
   6  10   0     3965.69     3910.95    122.57 o 
   8  10   0        2.61       -1.33     17.41 o 
  10  10   0      592.84      550.67     33.48 o 
  12  10   0      102.95       71.39     22.47 o 
  14  10   0     3429.95     3271.50     94.65 o 
   1  11   0     1002.04      976.19     39.30 o 
   3  11   0      436.77      521.50     31.23 o 
   5  11   0     1842.37     1864.17     71.62 o 
   7  11   0      136.88      121.49     38.47 o 
   9  11   0     1481.44     1540.91     70.36 o 
 -27   1   1        1.06        0.01     26.79 o 
 -25   1   1     2362.71     2460.69     69.13 o 
 -23   1   1     5710.99     5649.84    268.27 o 
 -21   1   1       76.97      104.44     22.04 o 
 -19   1   1     1393.29     1481.16     42.64 o 
 -17   1   1      353.58      359.03     37.77 o 
 -15   1   1     1186.23     1154.41     36.62 o 
 -13   1   1     4651.52     4043.66    107.12 o 
 -11   1   1     1280.24     1303.10     36.80 o 
  -9   1   1     3679.52     3196.65     82.61 o 
  -7   1   1    14909.79    15495.79    239.94 o 
  -5   1   1    32001.26    32207.39   1001.92 o 
  -3   1   1    11864.84    11447.88    167.63 o 
  -1   1   1     5182.33     5041.44     61.86 o 
   1   1   1    45643.10    45217.61    713.98 o 
   3   1   1     9112.71     8686.08    133.39 o 
   5   1   1    24213.71    22680.79    247.98 o 
   7   1   1    13139.78    12811.16    292.36 o 
  11   1   1    12208.41    11673.36    259.45 o 
  13   1   1     1092.40      972.38     42.16 o 
  15   1   1     1672.53     1593.40     46.91 o 
  17   1   1     2328.70     2067.00     60.95 o 
  19   1   1      553.30      527.30     20.54 o 
  21   1   1     3282.89     3513.74    135.99 o 
  23   1   1      897.23      869.70     28.19 o 
  25   1   1      782.66      805.50     47.80 o 
  27   1   1     1715.29     1760.81     56.61 o 
 -28   2   1      439.37      447.62     43.84 o 
 -26   2   1      520.40      499.72     35.10 o 
 -24   2   1     2510.00     2398.21    107.00 o 
 -22   2   1      162.53      232.22     26.76 o 
 -20   2   1     5273.83     4930.72    197.76 o 
 -18   2   1     1540.56     1604.67     63.26 o 
 -16   2   1     2018.84     2063.73     90.76 o 
 -14   2   1    14561.05    13979.22    427.51 o 
 -12   2   1      415.61      481.37     21.91 o 
 -10   2   1    28487.42    28248.43    562.65 o 
  -8   2   1    39086.25    41530.50    629.29 o 
  -6   2   1     4146.02     4766.99    197.85 o 
  -4   2   1    38639.67    41364.21    521.26 o 
  -2   2   1    14444.96    16996.90    310.53 o 
   0   2   1    22810.81    23713.80    602.83 o 
   2   2   1      742.32      774.30     32.36 o 
   4   2   1     1087.08      997.68     46.77 o 
   6   2   1    15138.85    14421.79    340.99 o 
   8   2   1     7883.42     7996.10    277.21 o 
  10   2   1    10631.34    11022.67    351.94 o 
  12   2   1     5757.13     5545.39    189.58 o 
  14   2   1       70.24       88.18     15.18 o 
  16   2   1     6021.51     5488.34    249.23 o 
  18   2   1     3808.53     3885.93    138.93 o 
  20   2   1       17.88       23.17     18.12 o 
  22   2   1     1283.44     1216.34     41.91 o 
  24   2   1      896.53      994.76     37.93 o 
  26   2   1     2474.28     2559.23     88.92 o 
  28   2   1      287.28      210.77     39.77 o 
 -27   3   1       12.97      -20.60     28.99 o 
 -25   3   1      844.38      853.53     40.79 o 
 -23   3   1      646.80      641.68     36.83 o 
 -21   3   1      320.44      265.92     28.90 o 
 -19   3   1      354.33      316.37     25.55 o 
 -17   3   1       62.97       89.92     21.87 o 
 -15   3   1      128.17      104.61     18.95 o 
 -13   3   1     1219.41     1147.52     41.51 o 
 -11   3   1        2.84        7.48     18.33 o 
  -9   3   1     2458.27     2694.83    113.24 o 
  -7   3   1     4036.21     4274.07    147.66 o 
  -5   3   1      349.17      470.13     27.93 o 
  -3   3   1     3719.92     3714.29    128.97 o 
  -1   3   1        0.75        4.72      7.74 o 
   1   3   1      543.07      545.28     16.16 o 
   3   3   1        1.23       19.76     13.92 o 
   5   3   1       36.43       43.34      9.86 o 
   7   3   1      869.81     1091.69     50.22 o 
   9   3   1     2923.59     2932.71    110.40 o 
  11   3   1      705.59      735.43     33.67 o 
  13   3   1      429.46      426.59     22.98 o 
  15   3   1       89.08       61.96     16.89 o 
  17   3   1      133.55      122.04     26.47 o 
  19   3   1      619.43      674.22     31.97 o 
  21   3   1     1056.04     1016.82     51.24 o 
  23   3   1      179.16      183.31     23.15 o 
  25   3   1        2.37        9.76     18.80 o 
  27   3   1      205.82      294.16     36.92 o 
 -26   4   1        3.94        7.16     24.25 o 
 -24   4   1      213.68      251.33     28.25 o 
 -22   4   1      432.50      410.41     32.02 o 
 -20   4   1     3402.58     3177.60    144.81 o 
 -18   4   1       82.53       47.85     21.74 o 
 -16   4   1      697.20      675.95     32.63 o 
 -14   4   1    17893.32    17615.22    447.87 o 
 -12   4   1      788.96      842.24     36.29 o 
 -10   4   1     8807.58     8663.34    356.40 o 
  -8   4   1     5014.70     4813.03    182.60 o 
  -6   4   1     1775.57     1971.09     85.20 o 
  -4   4   1    16354.09    18526.56    468.58 o 
  -2   4   1     3102.95     3532.46    131.69 o 
   0   4   1      792.35      773.91     21.45 o 
   2   4   1    12037.10    12502.53    366.03 o 
   4   4   1     1170.34     1176.95     52.54 o 
   6   4   1     8093.73     8518.81    331.40 o 
   8   4   1     7663.20     7946.63    338.16 o 
  10   4   1      124.57      111.74     17.32 o 
  12   4   1     3093.28     3130.53    114.12 o 
  14   4   1     2060.32     2065.93     89.60 o 
  16   4   1    10988.89    11426.75    323.29 o 
  18   4   1     3608.13     3479.53    165.88 o 
  20   4   1       13.43       38.57     18.11 o 
  22   4   1      628.25      564.30     31.94 o 
  24   4   1       35.70       51.12     20.49 o 
  26   4   1      762.17      813.58     35.11 o 
 -25   5   1     1648.76     1696.05     67.43 o 
 -23   5   1      677.34      689.87     35.39 o 
 -21   5   1     1096.60     1097.33     44.80 o 
 -19   5   1     2619.22     2497.28     88.33 o 
 -17   5   1     3918.65     4165.25    182.50 o 
 -15   5   1     8975.97     8603.39    277.63 o 
 -13   5   1     4547.79     4462.78    219.37 o 
 -11   5   1     1705.30     1766.23     72.90 o 
  -9   5   1     6200.14     6238.68    204.78 o 
  -7   5   1      718.49      868.63     32.59 o 
  -5   5   1    32876.84    32660.32    700.51 o 
  -3   5   1     8658.45     8834.42    358.37 o 
  -1   5   1     3942.41     3915.40    143.97 o 
   1   5   1    21614.52    22200.34    391.91 o 
   3   5   1     1130.76     1146.60     37.66 o 
   5   5   1     4605.72     4666.25    184.81 o 
   7   5   1    18481.44    19222.42    524.02 o 
   9   5   1      348.61      341.31     23.67 o 
  11   5   1    15991.27    16558.81    458.20 o 
  13   5   1     1409.62     1485.13     68.31 o 
  15   5   1     2460.93     2354.27     94.97 o 
  17   5   1     9083.52     8704.86    259.50 o 
  19   5   1     1361.52     1437.26     54.76 o 
  21   5   1     9221.35     9110.10    192.18 o 
  23   5   1     2424.49     2410.20     94.57 o 
  25   5   1      228.14      250.17     38.52 o 
 -24   6   1      118.01      171.69     36.92 o 
 -22   6   1       72.75       83.50     21.66 o 
 -20   6   1      664.03      728.91     37.85 o 
 -18   6   1     2206.36     2242.54     77.21 o 
 -16   6   1       89.48       60.32     23.95 o 
 -14   6   1     1874.15     2002.14     73.74 o 
 -12   6   1      111.02      132.38     21.39 o 
 -10   6   1     5446.73     5508.23    254.84 o 
  -8   6   1     7125.97     7510.19    301.47 o 
  -6   6   1     3388.35     3385.27    125.29 o 
  -4   6   1     7023.83     7122.75    314.65 o 
  -2   6   1      227.21      229.32     24.54 o 
   0   6   1    13731.57    13716.75    308.78 o 
   2   6   1     4020.79     3848.59    143.65 o 
   4   6   1      283.79      403.13     28.08 o 
   6   6   1    14877.30    15706.63    441.66 o 
   8   6   1     2517.16     2563.12    110.61 o 
  10   6   1     2825.56     2814.28    112.01 o 
  12   6   1     2477.07     2345.66     94.81 o 
  14   6   1     2356.16     2337.48     92.90 o 
  16   6   1    11915.93    11892.48    279.19 o 
  18   6   1      439.50      472.36     31.63 o 
  20   6   1      235.71      206.27     25.30 o 
  22   6   1      487.16      457.07     31.00 o 
  24   6   1       93.51      113.82     38.07 o 
 -23   7   1      777.17      836.98     57.44 o 
 -21   7   1      188.32      201.44     26.27 o 
 -19   7   1       53.68        1.31     27.62 o 
 -17   7   1      305.35      330.57     30.64 o 
 -15   7   1       95.08       56.04     21.89 o 
 -13   7   1        9.07       26.97     18.73 o 
 -11   7   1        3.61       14.61     19.36 o 
  -9   7   1      149.74      128.79     23.48 o 
  -7   7   1      268.53      224.83     25.77 o 
  -5   7   1      166.56      183.86     26.83 o 
  -3   7   1      157.98      143.01     22.85 o 
  -1   7   1      145.37      163.41     20.74 o 
   1   7   1      237.02      251.90     16.00 o 
   3   7   1      108.48      119.94     20.80 o 
   5   7   1      610.93      615.06     34.47 o 
   7   7   1       97.06      149.52     24.36 o 
   9   7   1        9.35        2.93     24.12 o 
  11   7   1      980.17     1004.85     45.38 o 
  13   7   1      435.82      452.24     30.34 o 
  15   7   1       30.79       48.23     29.72 o 
  17   7   1      285.60      295.40     32.90 o 
  19   7   1      109.17       86.62     21.21 o 
  21   7   1       73.85       56.34     21.89 o 
 -20   8   1     1832.72     1828.69     69.94 o 
 -18   8   1     1852.63     2040.22     82.79 o 
 -16   8   1     1647.18     1550.98     57.77 o 
 -14   8   1     1418.80     1614.20     58.56 o 
 -12   8   1      417.08      439.33     30.06 o 
 -10   8   1     2659.07     2561.98     96.81 o 
  -8   8   1     3620.61     3730.06    163.26 o 
  -6   8   1      186.79      213.62     23.84 o 
  -4   8   1      891.64      968.97     41.24 o 
  -2   8   1       72.75       87.52     24.40 o 
   0   8   1     9047.83     9155.93    201.60 o 
   2   8   1    11457.32    11694.13    313.07 o 
   4   8   1      595.12      563.89     33.13 o 
   6   8   1     3145.16     3329.88    117.51 o 
   8   8   1        7.65       31.67     16.82 o 
  10   8   1     3068.81     2936.97    100.98 o 
  12   8   1     1870.01     1913.58     70.09 o 
  14   8   1      166.14      156.63     27.46 o 
  16   8   1     2081.78     2019.56     94.59 o 
  18   8   1      144.62      199.42     28.54 o 
  20   8   1       50.92       77.42     28.98 o 
 -17   9   1      169.14      191.73     39.02 o 
 -15   9   1     3465.98     3576.61    102.32 o 
 -13   9   1      895.26      878.89     38.10 o 
 -11   9   1        4.42       12.08     19.76 o 
  -9   9   1     2592.27     2841.39    127.33 o 
  -7   9   1      608.18      628.09     35.24 o 
  -5   9   1     1878.88     2028.06     73.29 o 
  -3   9   1     1231.11     1332.52     57.99 o 
  -1   9   1      125.62      161.87     17.23 o 
   1   9   1     3663.24     3860.97    290.67 o 
   3   9   1     1613.60     1767.07     67.32 o 
   5   9   1     1003.56     1000.63     43.64 o 
   7   9   1      728.64      709.99     37.98 o 
   9   9   1      734.28      726.88     38.77 o 
  11   9   1     1520.80     1500.97     52.37 o 
  13   9   1      461.32      433.34     33.29 o 
  15   9   1      983.00      871.63     42.22 o 
  17   9   1      161.53      174.40     39.41 o 
 -14  10   1      216.34      200.20     42.58 o 
 -12  10   1        2.87        1.18     21.76 o 
 -10  10   1        6.71      -15.93     15.93 o 
  -8  10   1        0.44       -5.30     16.99 o 
  -6  10   1        5.20        4.54     24.93 o 
  -4  10   1        0.62       24.95     20.79 o 
  -2  10   1       40.63       52.01     19.82 o 
   0  10   1      150.50      140.19     16.90 o 
   2  10   1       50.14       93.10     22.08 o 
   4  10   1        1.46        3.31     23.88 o 
   6  10   1       22.41       12.01     21.60 o 
   8  10   1      163.52      174.28     24.75 o 
  10  10   1      123.37      118.16     29.73 o 
  12  10   1       66.71       63.58     23.56 o 
  14  10   1       97.54      128.59     35.38 o 
  -9  11   1     2751.27     2801.08     87.50 o 
  -7  11   1     1512.94     1388.18     65.65 o 
  -5  11   1      296.87      294.62     25.99 o 
  -3  11   1      506.70      515.58     36.07 o 
  -1  11   1      224.80      200.79     17.45 o 
   1  11   1      486.36      478.57     24.29 o 
   3  11   1       18.91       33.45     16.76 o 
   5  11   1     1207.75     1036.03     41.71 o 
   7  11   1      582.14      580.93     50.58 o 
   9  11   1      236.59      261.51     39.84 o 
 -28   0   2     1254.66     1341.66     62.32 o 
 -26   0   2      248.87      298.54     27.49 o 
 -24   0   2      876.87      802.01     36.53 o 
 -22   0   2      578.81      570.50     32.30 o 
 -20   0   2     7040.94     6661.13    226.21 o 
 -18   0   2    19633.91    19607.08    436.36 o 
 -16   0   2     1156.18      911.64     45.66 o 
 -14   0   2     9253.75     9505.62    347.84 o 
 -12   0   2     5876.58     5128.62    252.53 o 
 -10   0   2        8.38       28.28      9.54 o 
  -8   0   2     2306.17     2336.98     90.23 o 
  -6   0   2    19750.28    19502.57    349.54 o 
  -4   0   2    84858.73    85438.46    621.11 o 
  -2   0   2    16222.10    16048.58    226.09 o 
   0   0   2       56.00       99.60      4.81 o 
   6   0   2      118.99      114.52      9.58 o 
   8   0   2    16018.76    14873.55    350.47 o 
  10   0   2     3325.22     3413.97    122.09 o 
  12   0   2    31257.57    31373.86    617.71 o 
  14   0   2     8002.68     8093.97    328.93 o 
  16   0   2     6414.51     6307.47    269.92 o 
  18   0   2     5862.84     6183.12    246.31 o 
  20   0   2      692.87      624.03     32.41 o 
  22   0   2     6892.55     6565.26    192.00 o 
  24   0   2     3017.57     3026.53    114.26 o 
  26   0   2      209.14      199.68     27.45 o 
  28   0   2       17.84        3.94     27.45 o 
 -27   1   2      224.80      245.11     17.82 o 
 -25   1   2      444.96      468.38     21.93 o 
 -23   1   2     1288.46     1423.80     51.67 o 
 -21   1   2      566.87      507.00     20.98 o 
 -19   1   2      347.16      301.05     19.29 o 
 -17   1   2      263.35      281.65     16.68 o 
 -15   1   2     8422.13     7858.43    228.24 o 
 -13   1   2    14968.56    13852.88    303.41 o 
 -11   1   2       37.80       22.90      7.68 o 
  -9   1   2     1256.61     1228.79     48.51 o 
  -7   1   2      561.20      435.81     25.87 o 
  -5   1   2       15.68        9.71      5.07 o 
  -3   1   2      270.20      316.68      9.25 o 
  -1   1   2     8046.28     8376.68    118.36 o 
   1   1   2    11074.97    11438.68    118.69 o 
   3   1   2     8930.16     8704.85    143.37 o 
   5   1   2      576.70      675.00     45.82 o 
   7   1   2    13597.78    12808.49    222.19 o 
   9   1   2     5656.84     5636.27    171.73 o 
  11   1   2    25161.90    25511.41    389.55 o 
  13   1   2    12706.92    12298.75    284.94 o 
  15   1   2       17.78       27.32     11.58 o 
  17   1   2     2808.35     2715.02     77.16 o 
  19   1   2       51.52       82.94     15.29 o 
  21   1   2      218.57      248.20     17.59 o 
  23   1   2     3568.19     3299.54     92.12 o 
  25   1   2       17.31       35.16     16.72 o 
  27   1   2     1458.52     1572.28     47.13 o 
 -28   2   2      262.95      250.96     27.37 o 
 -26   2   2      160.01      178.93     27.02 o 
 -24   2   2      490.69      420.87     30.27 o 
 -22   2   2      114.73      177.75     24.24 o 
 -20   2   2      148.96      158.47     25.63 o 
 -18   2   2     1769.01     1859.38     80.17 o 
 -16   2   2     5936.21     5618.23    256.69 o 
 -14   2   2      991.40     1127.43     58.26 o 
 -12   2   2     2619.65     2761.24    120.57 o 
 -10   2   2     6016.79     5986.32    275.59 o 
  -8   2   2      840.54      855.83     37.24 o 
  -6   2   2      579.37      637.50     30.06 o 
  -4   2   2      699.33      621.97     31.12 o 
  -2   2   2    65417.34    68890.58    661.02 o 
   0   2   2    60838.30    61246.21   1175.75 o 
   2   2   2    16599.58    17263.58    328.78 o 
   4   2   2     1064.14     1100.10     40.21 o 
   6   2   2      124.93      101.83     12.30 o 
   8   2   2    11206.13    11139.94    337.60 o 
  10   2   2       31.79       49.80     11.82 o 
  12   2   2     3038.15     3481.53    135.10 o 
  14   2   2      240.96      277.71     19.83 o 
  16   2   2      254.78      250.93     23.84 o 
  18   2   2      729.64      762.54     32.55 o 
  20   2   2      470.32      411.19     28.44 o 
  22   2   2       14.87      -12.78     22.00 o 
  24   2   2      325.45      290.28     26.56 o 
  26   2   2       72.40       61.95     23.98 o 
  28   2   2       17.97       36.47     27.42 o 
 -27   3   2     1396.68     1513.46     61.89 o 
 -25   3   2      227.76      216.57     28.81 o 
 -23   3   2     4914.23     5095.24    149.84 o 
 -21   3   2      312.46      348.78     30.58 o 
 -19   3   2      449.67      411.34     28.05 o 
 -17   3   2     6478.47     5992.91    246.48 o 
 -15   3   2     1779.71     1793.03     68.40 o 
 -13   3   2     5551.87     5049.55    177.85 o 
 -11   3   2      719.42      764.09     38.79 o 
  -9   3   2    56302.78    59701.87    879.72 o 
  -7   3   2    66204.36    71953.23    888.74 o 
  -5   3   2    13834.32    16540.94    396.28 o 
  -3   3   2     3439.19     4368.01    203.25 o 
  -1   3   2      354.70      448.71     46.19 o 
   1   3   2    34298.27    35499.38    384.60 o 
   3   3   2      270.99      295.06     21.20 o 
   5   3   2     4371.31     4514.19    216.81 o 
   7   3   2    17039.03    17034.14    434.19 o 
   9   3   2     1894.58     1865.60     86.90 o 
  11   3   2     7871.37     7617.03    336.09 o 
  13   3   2    12778.40    11439.89    379.53 o 
  15   3   2      161.85      174.08     23.54 o 
  17   3   2     1311.74     1397.42     62.66 o 
  19   3   2       21.73       55.37     24.39 o 
  21   3   2     4941.25     4702.37    165.59 o 
  23   3   2     3241.91     3275.42    119.90 o 
  25   3   2       18.75       70.95     24.92 o 
  27   3   2     1376.02     1485.28     62.39 o 
 -26   4   2      361.14      374.86     26.71 o 
 -24   4   2      761.07      909.22     39.95 o 
 -22   4   2      768.05      761.62     34.24 o 
 -20   4   2     4075.09     4092.35    156.15 o 
 -18   4   2     8961.80     9208.73    268.85 o 
 -16   4   2     4992.98     4580.89    214.17 o 
 -14   4   2     6210.60     6204.08    272.33 o 
 -12   4   2     6690.78     6843.48    296.56 o 
 -10   4   2        3.36       -8.35     16.27 o 
  -8   4   2     9884.01     9782.32    385.42 o 
  -6   4   2     1072.12     1491.92     61.65 o 
  -4   4   2    35455.12    38775.70    676.83 o 
  -2   4   2    27884.20    29532.62    576.57 o 
   0   4   2     1529.23     1702.41     47.95 o 
   2   4   2     5970.09     6229.98    266.23 o 
   4   4   2     7605.75     7767.58    312.79 o 
   6   4   2     8087.42     8310.67    334.35 o 
   8   4   2     9138.11     9047.94    368.63 o 
  10   4   2     1480.37     1480.51     68.15 o 
  12   4   2       49.35       32.73     16.33 o 
  14   4   2      255.35      250.69     22.04 o 
  16   4   2    14230.13    13199.70    354.66 o 
  18   4   2     8052.60     8059.34    249.90 o 
  20   4   2      679.41      712.47     34.51 o 
  22   4   2      407.48      468.37     29.85 o 
  24   4   2      164.62      197.77     26.69 o 
  26   4   2      538.59      541.75     49.34 o 
 -25   5   2      121.67      126.04     21.11 o 
 -23   5   2        0.20      -21.58     21.58 o 
 -21   5   2       21.81       35.25     25.41 o 
 -19   5   2        4.58       -7.16     22.52 o 
 -17   5   2     3280.76     3280.91    114.14 o 
 -15   5   2      369.89      331.06     31.39 o 
 -13   5   2      433.96      389.48     26.92 o 
 -11   5   2      349.18      387.14     23.83 o 
  -9   5   2       37.02        4.30     17.52 o 
  -7   5   2      991.58     1023.16     44.21 o 
  -5   5   2     3229.38     3684.36    139.55 o 
  -3   5   2       12.17        7.05     16.22 o 
  -1   5   2      384.93      422.69     15.85 o 
   1   5   2      144.79      160.71     12.96 o 
   3   5   2     1353.38     1454.70     60.57 o 
   5   5   2        1.81      -11.74     13.03 o 
   7   5   2     1818.86     2077.76     89.10 o 
   9   5   2      129.82      114.53     18.74 o 
  11   5   2      209.15      218.99     25.87 o 
  13   5   2      139.92      103.31     20.66 o 
  15   5   2      226.97      209.63     30.27 o 
  17   5   2      344.70      354.54     31.84 o 
  19   5   2       22.31       21.60     20.84 o 
  21   5   2      449.16      501.55     32.38 o 
  23   5   2      160.97      117.37     22.22 o 
  25   5   2       55.12       69.14     32.42 o 
 -24   6   2      699.72      653.07     49.00 o 
 -22   6   2      621.95      575.33     31.37 o 
 -20   6   2      729.61      757.02     36.72 o 
 -18   6   2     1826.43     1929.28     74.79 o 
 -16   6   2     1112.25     1213.34     52.22 o 
 -14   6   2      899.76      845.11     37.48 o 
 -12   6   2     3135.25     3000.43    110.88 o 
 -10   6   2      216.46      254.95     26.36 o 
  -8   6   2     2538.47     2654.21    104.01 o 
  -6   6   2      426.82      460.91     28.19 o 
  -4   6   2     9383.78    10191.33    374.08 o 
  -2   6   2    16113.19    16286.93    465.43 o 
   0   6   2       29.79       71.06     39.54 o 
   2   6   2    12284.65    13427.73    421.96 o 
   4   6   2     3233.95     3450.92    130.55 o 
   6   6   2      283.96      298.47     28.38 o 
   8   6   2      923.78      990.26     42.88 o 
  10   6   2      110.52      117.56     21.66 o 
  12   6   2     5684.13     5493.81    234.41 o 
  14   6   2     2244.67     2357.65     88.57 o 
  16   6   2       82.22       51.56     20.34 o 
  18   6   2     1400.68     1477.13     53.70 o 
  20   6   2      132.64      165.44     23.70 o 
  22   6   2     1351.59     1309.25     44.95 o 
  24   6   2      717.57      716.09     52.51 o 
 -21   7   2     2660.37     2929.92     86.96 o 
 -19   7   2       31.87       31.84     21.39 o 
 -17   7   2      194.30      205.14     29.07 o 
 -15   7   2     1414.67     1492.34     56.78 o 
 -13   7   2     4289.12     4498.62    179.27 o 
 -11   7   2     1658.45     1683.41     70.13 o 
  -9   7   2     3017.39     3271.46    121.32 o 
  -7   7   2     8210.97     8232.77    287.29 o 
  -5   7   2      280.27      238.64     24.36 o 
  -3   7   2     5951.24     5998.10    264.61 o 
  -1   7   2     1531.28     1590.84     50.66 o 
   1   7   2     2105.63     2254.76     62.62 o 
   3   7   2      248.93      231.25     22.62 o 
   5   7   2     1738.96     1858.54     81.87 o 
   7   7   2    20087.88    20140.09    446.71 o 
   9   7   2     3004.30     2970.34    115.99 o 
  11   7   2     1760.57     1682.30     70.11 o 
  13   7   2     3751.01     3844.86    162.99 o 
  15   7   2     4317.85     4348.89    160.26 o 
  17   7   2     3563.76     3737.29    128.23 o 
  19   7   2       84.53       92.21     21.28 o 
  21   7   2      366.16      349.17     28.09 o 
 -20   8   2        6.29       -7.89     30.34 o 
 -18   8   2       80.44       70.32     22.81 o 
 -16   8   2      881.16      827.07     37.97 o 
 -14   8   2     1433.31     1335.07     50.15 o 
 -12   8   2      524.25      482.07     34.99 o 
 -10   8   2      253.27      224.72     27.59 o 
  -8   8   2      637.98      639.62     35.31 o 
  -6   8   2     1197.41     1217.63     54.49 o 
  -4   8   2     1356.36     1527.68     69.83 o 
  -2   8   2      139.66      133.31     24.01 o 
   0   8   2       54.33       87.97     16.57 o 
   2   8   2      340.49      342.64     27.29 o 
   4   8   2      188.65      206.53     27.32 o 
   6   8   2       42.37       28.74     27.46 o 
   8   8   2      264.00      329.76     27.56 o 
  10   8   2       68.74       49.49     20.39 o 
  12   8   2      112.43      109.37     23.38 o 
  14   8   2      606.75      629.60     34.29 o 
  16   8   2       32.74       36.60     19.63 o 
  18   8   2      238.38      196.52     25.17 o 
  20   8   2      339.15      327.15     43.79 o 
 -17   9   2      307.76      315.39     43.14 o 
 -15   9   2     1219.37     1222.23     45.94 o 
 -13   9   2       19.70       28.25     19.84 o 
 -11   9   2       87.57       96.43     24.88 o 
  -9   9   2      987.32     1111.30     43.17 o 
  -7   9   2      727.81      709.95     36.75 o 
  -5   9   2        2.28       17.20     19.88 o 
  -3   9   2       14.41       -3.92     27.08 o 
  -1   9   2       33.96       70.69     16.46 o 
   1   9   2     3095.70     2998.45    100.36 o 
   3   9   2     1412.88     1341.77     58.16 o 
   5   9   2      835.13      811.90     40.71 o 
   7   9   2     3851.66     3955.96    151.81 o 
   9   9   2      474.67      513.46     33.67 o 
  11   9   2      353.22      312.84     29.45 o 
  13   9   2      576.03      597.81     35.82 o 
  15   9   2      189.84      143.58     24.55 o 
  17   9   2      236.27      197.11     41.19 o 
 -14  10   2     2748.90     2923.88     88.21 o 
 -12  10   2      947.56      931.68     38.18 o 
 -10  10   2       22.92      -25.17     25.17 o 
  -8  10   2     1666.06     1702.97     81.11 o 
  -6  10   2       28.87       51.81     27.13 o 
  -4  10   2     5719.62     5692.05    152.48 o 
  -2  10   2     6242.40     6596.66    161.50 o 
   0  10   2      246.94      221.17     18.21 o 
   2  10   2     3929.78     3764.46    128.16 o 
   4  10   2      797.09      764.20     35.82 o 
   6  10   2     2225.81     2106.56     95.13 o 
   8  10   2     2057.12     2357.22     92.84 o 
  10  10   2        2.11       -6.53     25.66 o 
  12  10   2      815.54      815.95     38.50 o 
  14  10   2       79.51       82.00     31.13 o 
  -9  11   2     2004.04     1971.71     79.32 o 
  -7  11   2     2113.64     2145.63     77.58 o 
  -5  11   2        0.60       60.38     24.93 o 
  -3  11   2      416.65      427.81     29.79 o 
  -1  11   2      408.05      369.26     21.63 o 
   1  11   2     1787.89     1539.92     50.80 o 
   3  11   2     1309.52     1315.19     43.75 o 
   5  11   2      238.18      195.57     24.58 o 
   7  11   2     1390.45     1339.92     65.03 o 
 -27   1   3      790.70      816.88     33.87 o 
 -25   1   3      355.99      407.92     22.22 o 
 -23   1   3     2658.24     2663.32    137.57 o 
 -21   1   3     5440.25     5344.61    157.51 o 
 -19   1   3       47.14       15.07     13.99 o 
 -17   1   3     3000.78     3049.65     83.11 o 
 -15   1   3     1812.56     1821.21     56.01 o 
 -13   1   3      561.56      482.66     18.21 o 
 -11   1   3     1575.17     1416.47    106.79 o 
  -9   1   3     7202.82     7314.66    190.59 o 
  -7   1   3     4695.60     4210.74    131.46 o 
  -5   1   3       64.33      111.82      6.75 o 
  -3   1   3       46.38       53.91     10.21 o 
  -1   1   3    56345.81    55076.31    862.27 o 
   1   1   3    32221.39    31816.56    271.09 o 
   3   1   3    21180.51    18868.24    321.06 o 
   5   1   3     3053.21     2769.80     69.67 o 
   7   1   3    10586.23    10108.14    203.72 o 
   9   1   3    54053.78    53584.21    544.92 o 
  11   1   3      869.58      820.56     28.03 o 
  13   1   3     5538.51     4656.86    138.51 o 
  15   1   3     1146.27     1091.48     31.08 o 
  17   1   3     4427.38     4013.02    116.11 o 
  19   1   3     5289.42     5392.49    187.22 o 
  21   1   3     2212.40     2148.03     57.93 o 
  23   1   3     2350.91     2173.98     61.11 o 
  25   1   3      356.53      452.09     34.17 o 
  27   1   3      227.81      253.10     17.76 o 
 -28   2   3      873.20      788.64     91.38 o 
 -26   2   3     2804.31     3045.31     95.56 o 
 -24   2   3      246.45      303.92     26.48 o 
 -22   2   3     7258.75     6923.65    192.37 o 
 -20   2   3      146.81      196.00     25.88 o 
 -18   2   3     3099.15     3210.87    123.56 o 
 -16   2   3    10881.64    10190.53    335.42 o 
 -14   2   3    10017.63    10710.48    372.91 o 
 -12   2   3    21497.55    20402.90    533.42 o 
 -10   2   3    22210.99    23206.16    525.52 o 
  -8   2   3     8226.66     7803.57    293.41 o 
  -6   2   3    18017.86    19042.20    413.05 o 
  -4   2   3       25.62       15.15      9.07 o 
  -2   2   3     3105.23     2708.44     98.52 o 
   0   2   3   202185.27   190914.48   5441.01 o 
   2   2   3    11082.78    11586.40    282.67 o 
   4   2   3     3230.58     3297.61    163.46 o 
   6   2   3      122.75       81.48     11.19 o 
   8   2   3    11295.36    10454.52    332.46 o 
  10   2   3    13481.76    13917.90    409.42 o 
  12   2   3    11501.06    11603.24    390.30 o 
  14   2   3     7413.38     6817.54    286.88 o 
  16   2   3      599.67      550.02     30.41 o 
  18   2   3      469.82      457.62     28.34 o 
  20   2   3       80.14       66.40     18.90 o 
  22   2   3      787.57      801.43     35.83 o 
  24   2   3     1295.91     1269.55     48.17 o 
  26   2   3      102.73      117.67     21.77 o 
 -27   3   3      329.21      256.35     42.82 o 
 -25   3   3        1.06       21.99     19.18 o 
 -23   3   3       31.67       37.19     20.86 o 
 -21   3   3     2536.61     2303.65     87.40 o 
 -19   3   3       79.10       88.45     25.10 o 
 -17   3   3     5941.03     5847.26    247.50 o 
 -15   3   3      725.08      707.02     32.73 o 
 -13   3   3     1107.84     1078.35     49.61 o 
 -11   3   3       39.63       75.07     15.49 o 
  -9   3   3     2036.08     2553.06    111.59 o 
  -7   3   3    23731.24    24587.31    530.10 o 
  -5   3   3     1928.34     2100.88     79.92 o 
  -3   3   3     1578.39     2030.09     86.50 o 
  -1   3   3      309.11      386.62     16.35 o 
   1   3   3    23279.14    24444.74    330.98 o 
   3   3   3     8666.57     9325.45    306.00 o 
   5   3   3     9101.00     9970.93    330.44 o 
   7   3   3     1281.23     1448.84     63.71 o 
   9   3   3     1236.07     1221.80     54.83 o 
  11   3   3        8.55       -5.17     14.29 o 
  13   3   3      271.45      312.64     21.34 o 
  15   3   3      211.25      206.89     20.69 o 
  17   3   3      400.44      394.44     27.51 o 
  19   3   3      132.44       88.15     24.65 o 
  21   3   3      211.96      242.27     26.06 o 
  23   3   3      334.70      305.16     27.95 o 
  25   3   3      320.44      352.96     26.98 o 
  27   3   3        1.29       13.62     29.62 o 
 -26   4   3       13.31       10.55     20.07 o 
 -24   4   3       37.79       26.41     26.51 o 
 -22   4   3      357.43      391.84     31.83 o 
 -20   4   3     1971.43     1732.65     68.69 o 
 -18   4   3     1055.35     1160.42     47.67 o 
 -16   4   3     1740.06     1674.76     75.82 o 
 -14   4   3     1191.57     1193.36     51.95 o 
 -12   4   3    11351.67    11632.31    384.01 o 
 -10   4   3     4300.09     4299.20    156.17 o 
  -8   4   3      803.79      819.13     28.00 o 
  -6   4   3     7741.61     7622.19    319.68 o 
  -4   4   3     3898.58     4494.84    165.77 o 
  -2   4   3    15140.97    16536.22    446.91 o 
   0   4   3     1493.47     1716.58     99.48 o 
   2   4   3     4063.59     4157.37    155.88 o 
   4   4   3      187.87      335.52     19.31 o 
   6   4   3     2059.00     2201.24     87.66 o 
   8   4   3     1660.75     1625.43     66.23 o 
  10   4   3     1032.00      899.24     43.70 o 
  12   4   3      651.77      622.71     31.16 o 
  14   4   3      327.83      289.09     24.99 o 
  16   4   3      367.47      322.89     31.12 o 
  18   4   3     5114.72     5759.32    202.81 o 
  20   4   3     1464.92     1468.29     60.17 o 
  22   4   3      671.18      666.83     34.50 o 
  24   4   3      103.83       94.22     27.63 o 
  26   4   3       58.95      120.73     35.62 o 
 -25   5   3       16.70        7.74     32.10 o 
 -23   5   3     1403.40     1297.27     47.56 o 
 -21   5   3      745.87      715.02     36.04 o 
 -19   5   3     1441.57     1488.55     59.54 o 
 -17   5   3     1444.90     1515.16     63.27 o 
 -15   5   3     2203.37     2321.13     96.20 o 
 -13   5   3     2446.58     2518.03    101.88 o 
 -11   5   3      853.48      779.90     32.13 o 
  -9   5   3     5525.20     5643.08    190.57 o 
  -7   5   3    20113.65    20252.57    535.37 o 
  -5   5   3     2125.68     2444.94    101.96 o 
  -3   5   3    13146.38    14404.72    465.25 o 
  -1   5   3     4376.19     4574.10    125.02 o 
   1   5   3    13966.26    14807.49    332.63 o 
   3   5   3    27119.12    26215.91    633.37 o 
   5   5   3     4452.27     4468.89    168.34 o 
   7   5   3     4834.63     5073.85    184.54 o 
   9   5   3     7665.95     7736.13    316.31 o 
  11   5   3      422.99      372.73     27.65 o 
  13   5   3     2223.08     2085.25     83.27 o 
  15   5   3     3101.61     3099.99    113.18 o 
  17   5   3     7419.77     7499.13    226.32 o 
  19   5   3     8336.89     8859.11    211.21 o 
  21   5   3      134.75      142.40     27.72 o 
  23   5   3     2135.05     2039.96     81.51 o 
  25   5   3     2713.90     2756.91     84.54 o 
 -24   6   3      145.72      114.52     37.56 o 
 -22   6   3      240.28      249.19     25.64 o 
 -20   6   3        3.16      -26.33     26.57 o 
 -18   6   3      982.42     1014.25     40.99 o 
 -16   6   3      940.41     1005.28     46.31 o 
 -14   6   3        5.32       -2.01     20.39 o 
 -12   6   3      982.67      963.30     48.42 o 
 -10   6   3       42.02       33.49     16.44 o 
  -8   6   3     1391.44     1338.60     69.77 o 
  -6   6   3     2186.82     2226.58     93.15 o 
  -4   6   3     1880.74     1963.95     77.64 o 
  -2   6   3     5558.20     5469.78    267.84 o 
   0   6   3      497.89      556.71     19.32 o 
   2   6   3     5981.86     6081.42    283.11 o 
   4   6   3     3289.95     3369.08    127.59 o 
   6   6   3     1665.83     1651.70     80.98 o 
   8   6   3     6192.16     5625.03    270.22 o 
  10   6   3       18.60       16.63     16.69 o 
  12   6   3     1790.22     1652.86     66.64 o 
  14   6   3     6454.25     5835.75    212.08 o 
  16   6   3      704.55      665.12     35.64 o 
  18   6   3     1846.40     1906.90     68.70 o 
  20   6   3      702.58      686.36     37.54 o 
  22   6   3       61.09       39.97     23.57 o 
  24   6   3     1039.14     1034.44     57.64 o 
 -21   7   3      710.94      718.48     34.38 o 
 -19   7   3      391.32      341.28     28.85 o 
 -17   7   3       82.38       82.18     22.86 o 
 -15   7   3        6.80       -4.53     22.68 o 
 -13   7   3       88.49       85.14     23.54 o 
 -11   7   3       82.39      108.11     21.47 o 
  -9   7   3        0.28      -12.87     21.61 o 
  -7   7   3      255.80      320.57     27.53 o 
  -5   7   3      146.61      135.28     22.49 o 
  -3   7   3      420.90      387.90     25.97 o 
  -1   7   3     1088.05     1126.19     63.88 o 
   1   7   3       86.12       83.87     14.93 o 
   3   7   3        1.94       21.16     16.75 o 
   5   7   3      254.09      246.32     24.37 o 
   7   7   3      920.82      980.29     44.44 o 
   9   7   3      978.89     1045.06     39.11 o 
  11   7   3       24.23        3.37     20.44 o 
  13   7   3      319.99      286.19     29.07 o 
  15   7   3      800.33      827.98     41.37 o 
  17   7   3      355.81      360.25     31.34 o 
  19   7   3        1.16      -25.87     25.87 o 
  21   7   3       16.83      -10.39     24.80 o 
 -20   8   3       88.48      160.40     38.26 o 
 -18   8   3     1950.45     2189.60     85.96 o 
 -16   8   3     4833.45     4651.87    133.55 o 
 -14   8   3      492.34      417.15     31.17 o 
 -12   8   3     4951.08     4719.46    158.05 o 
 -10   8   3     4249.72     4205.53    166.87 o 
  -8   8   3      407.34      412.06     29.95 o 
  -6   8   3     3161.58     3384.48    111.55 o 
  -4   8   3      728.46      814.24     35.29 o 
  -2   8   3     5061.01     4853.91    204.05 o 
   0   8   3     1508.28     1541.85     45.33 o 
   2   8   3     1705.38     1666.02     73.06 o 
   4   8   3     6388.81     6569.89    228.04 o 
   6   8   3      327.25      326.77     26.53 o 
   8   8   3     3431.77     3458.71    165.24 o 
  10   8   3      208.00      241.00     29.94 o 
  12   8   3     1400.99     1347.83     47.60 o 
  14   8   3     6515.59     6389.43    165.81 o 
  16   8   3      234.88      257.99     25.95 o 
  18   8   3      376.72      378.80     28.15 o 
  20   8   3       35.73       33.00     23.60 o 
 -17   9   3     2237.34     2284.93     79.27 o 
 -15   9   3      368.06      315.80     29.46 o 
 -13   9   3     2674.47     2701.26     99.97 o 
 -11   9   3     3060.67     2892.73    118.76 o 
  -9   9   3        1.75       -0.30     18.34 o 
  -7   9   3     5359.57     4987.47    167.11 o 
  -5   9   3     1067.29     1067.20     44.54 o 
  -3   9   3     1621.48     1577.13     60.84 o 
  -1   9   3     4035.09     4290.75    115.78 o 
   1   9   3       33.43       51.89     14.54 o 
   3   9   3     4265.83     3976.26    163.78 o 
   5   9   3     3199.35     3102.92    140.53 o 
   7   9   3      421.20      394.77     32.75 o 
   9   9   3     1380.15     1430.61     59.06 o 
  11   9   3       22.29        1.61     19.72 o 
  13   9   3      705.61      729.38     35.23 o 
  15   9   3      400.44      359.08     32.13 o 
  17   9   3     1615.85     1651.84     69.80 o 
 -14  10   3       48.82       16.77     38.71 o 
 -12  10   3      154.11      198.16     24.85 o 
 -10  10   3       95.06      152.97     25.62 o 
  -8  10   3        6.00       75.13     24.84 o 
  -6  10   3       11.22       24.45     25.59 o 
  -4  10   3      272.77      242.81     31.58 o 
  -2  10   3      675.10      754.00     37.66 o 
   0  10   3      201.98      155.30     20.26 o 
   2  10   3      123.14       87.25     20.68 o 
   4  10   3        4.01        1.32     28.04 o 
   6  10   3       19.68       -7.27     23.09 o 
   8  10   3      124.83      140.13     29.82 o 
  10  10   3       38.13       62.96     20.71 o 
  12  10   3      309.66      296.97     25.46 o 
  -7  11   3     4316.48     4337.84    105.40 o 
  -5  11   3     1543.57     1422.23     66.97 o 
  -3  11   3       22.41       29.47     18.07 o 
  -1  11   3       72.95      124.51     41.77 o 
   1  11   3       40.92       59.35     18.45 o 
   3  11   3     1074.10      941.76     40.53 o 
   5  11   3      280.08      252.91     38.59 o 
   7  11   3      343.65      291.48     45.74 o 
 -28   0   4       89.15      106.44     29.85 o 
 -26   0   4     2061.93     2043.18     85.60 o 
 -24   0   4      114.76      172.04     27.45 o 
 -22   0   4     3664.13     3737.68    146.69 o 
 -20   0   4     6242.42     6142.12    215.40 o 
 -18   0   4      582.58      655.74     31.19 o 
 -16   0   4    13964.00    13240.24    384.25 o 
 -14   0   4     6217.51     6014.20    283.81 o 
 -12   0   4     6547.92     6871.46    298.83 o 
 -10   0   4     8036.74     7786.14    299.57 o 
  -8   0   4        2.70        1.87      9.47 o 
  -6   0   4      777.06     1048.87     49.87 o 
  -4   0   4      702.69      888.67     33.96 o 
  -2   0   4    70548.12    70817.27    651.69 o 
   0   0   4     7245.25     7876.57    156.58 o 
   2   0   4     2793.78     2619.32     87.95 o 
   4   0   4    20627.33    18370.43    346.09 o 
   6   0   4     4878.14     4538.50    193.82 o 
   8   0   4      856.89      668.21     28.09 o 
  10   0   4      361.16      239.63     15.68 o 
  12   0   4    15849.39    16679.62    467.94 o 
  14   0   4    35561.37    36426.55    664.50 o 
  16   0   4     4634.82     4708.24    223.81 o 
  18   0   4     2088.63     1770.22     77.52 o 
  20   0   4     3289.30     3181.86    153.05 o 
  22   0   4       22.23       22.31     20.16 o 
  24   0   4     3749.37     3825.62    125.27 o 
  26   0   4     1568.95     1744.31     71.95 o 
 -27   1   4      355.51      376.01     36.90 o 
 -25   1   4     1193.69     1231.31     33.62 o 
 -23   1   4       88.86       79.45     17.58 o 
 -21   1   4      197.82      212.45     17.86 o 
 -19   1   4      524.74      541.59     21.70 o 
 -17   1   4     5913.28     6071.71    178.32 o 
 -15   1   4      413.99      444.54     17.32 o 
 -13   1   4     1865.22     2049.49    131.10 o 
 -11   1   4    12255.33    11837.38    271.68 o 
  -9   1   4        8.14       35.40      9.08 o 
  -7   1   4     6762.81     6694.38    435.13 o 
  -5   1   4     2243.69     2165.99    167.98 o 
  -3   1   4    15739.32    15831.88    993.64 o 
  -1   1   4    19071.01    18265.90    492.39 o 
   1   1   4     3561.26     3475.99     75.23 o 
   3   1   4     7423.52     6700.17    215.15 o 
   5   1   4      608.35      503.32     16.29 o 
   7   1   4    10309.99    10627.84    238.42 o 
   9   1   4    19347.74    18030.27    499.67 o 
  11   1   4     9730.34     9627.38    252.97 o 
  13   1   4     1009.18      943.94     55.83 o 
  15   1   4      874.11      847.65     60.25 o 
  17   1   4      334.56      328.62     18.98 o 
  19   1   4     3250.13     3078.67     76.69 o 
  21   1   4       59.57       77.63     17.25 o 
  23   1   4      470.51      507.72     22.65 o 
  25   1   4      825.72      880.58     26.16 o 
  27   1   4       75.27       76.42     22.75 o 
 -28   2   4      205.89      210.89     28.04 o 
 -26   2   4       46.95       51.99     20.72 o 
 -24   2   4      142.72      183.57     24.29 o 
 -22   2   4     1812.37     2030.54     68.89 o 
 -20   2   4     3569.81     3347.89    161.64 o 
 -18   2   4        5.46       17.86     17.57 o 
 -16   2   4       79.49       95.38     18.30 o 
 -14   2   4     6984.27     6364.92    286.52 o 
 -12   2   4      716.03      870.08     53.02 o 
 -10   2   4     5228.72     4944.59    174.22 o 
  -8   2   4       49.41       62.76     10.83 o 
  -6   2   4     3100.84     3213.54    111.20 o 
  -4   2   4    16867.06    18367.24    399.72 o 
  -2   2   4    13939.13    14267.51    343.83 o 
   0   2   4    11501.79    12188.29    221.85 o 
   2   2   4     1208.37     1496.22     58.66 o 
   4   2   4     1429.65     1363.51     57.64 o 
   6   2   4     1676.12     1717.94     73.42 o 
   8   2   4      364.57      415.40     25.42 o 
  10   2   4      794.25      821.12     36.06 o 
  12   2   4      180.34      213.17     17.72 o 
  14   2   4     1140.54     1088.01     41.68 o 
  16   2   4     1614.78     1524.34     67.23 o 
  18   2   4       26.42       49.92     19.89 o 
  20   2   4      961.51      894.17     36.36 o 
  22   2   4      401.14      420.92     30.16 o 
  24   2   4        1.07       18.04     24.10 o 
  26   2   4        7.97       45.63     23.45 o 
 -27   3   4      216.19      242.47     35.20 o 
 -25   3   4     1410.58     1430.88     49.25 o 
 -23   3   4      148.68      153.07     23.69 o 
 -21   3   4     4431.14     4144.88    156.80 o 
 -19   3   4      457.58      485.13     29.81 o 
 -17   3   4       97.60      105.56     20.51 o 
 -15   3   4    10566.78    10254.30    334.87 o 
 -13   3   4     3089.86     3264.60    125.18 o 
 -11   3   4    13459.58    13209.22    423.05 o 
  -9   3   4     1455.84     1618.21     65.87 o 
  -7   3   4    16958.14    17142.35    461.30 o 
  -5   3   4    91252.30    95617.60   1033.80 o 
  -3   3   4     5389.73     6631.98    257.99 o 
  -1   3   4    15352.16    14650.82    266.52 o 
   1   3   4     5768.19     5241.55    275.39 o 
   3   3   4    32578.86    33821.11    591.45 o 
   5   3   4    25754.81    25873.14    533.78 o 
   7   3   4     3436.83     4238.21    158.43 o 
   9   3   4    25334.34    25207.29    597.56 o 
  11   3   4    14390.71    14118.74    443.64 o 
  13   3   4      103.21       88.70     17.52 o 
  15   3   4     3705.09     3479.43    128.75 o 
  17   3   4     1533.16     1476.32     56.25 o 
  19   3   4     1402.90     1330.17     57.71 o 
  21   3   4     1518.09     1457.89     52.60 o 
  23   3   4     1835.86     1948.18     60.56 o 
  25   3   4     2375.10     2509.59     84.63 o 
 -26   4   4      792.85      782.75     53.22 o 
 -24   4   4       34.87       63.03     24.54 o 
 -22   4   4     1980.26     1988.86     95.86 o 
 -20   4   4     2436.85     2757.10    124.96 o 
 -18   4   4        1.74       -8.90     20.24 o 
 -16   4   4     5795.06     5576.14    231.18 o 
 -14   4   4     1602.60     1641.82     74.97 o 
 -12   4   4     1806.50     1654.25     72.79 o 
 -10   4   4    10771.61     9945.58    367.92 o 
  -8   4   4      983.73     1265.42     63.08 o 
  -6   4   4    19460.14    20282.53    529.96 o 
  -4   4   4     5138.53     4600.94    170.01 o 
  -2   4   4     2444.59     2506.26    104.71 o 
   0   4   4    47425.62    49682.29    690.74 o 
   2   4   4     5448.71     5885.99    274.53 o 
   4   4   4     6664.61     5953.16    290.33 o 
   6   4   4    22172.12    23604.03    578.42 o 
   8   4   4      396.35      446.69     24.90 o 
  10   4   4     4215.99     4358.17    171.41 o 
  12   4   4     2978.54     3221.04    125.77 o 
  14   4   4      495.10      464.62     28.22 o 
  16   4   4     4029.35     3924.57    186.53 o 
  18   4   4     3969.42     3786.30    164.11 o 
  20   4   4     5381.68     5501.49    167.82 o 
  22   4   4      784.51      722.44     35.65 o 
  24   4   4      238.09      239.69     25.37 o 
  26   4   4      189.49      137.76     34.63 o 
 -25   5   4       10.92       52.50     25.32 o 
 -23   5   4       29.78       14.41     20.54 o 
 -21   5   4      776.07      738.43     38.54 o 
 -19   5   4      152.00      108.96     20.34 o 
 -17   5   4      189.94      162.01     23.55 o 
 -15   5   4      536.65      556.62     33.30 o 
 -13   5   4      761.10      728.93     33.21 o 
 -11   5   4      550.45      579.34     30.83 o 
  -9   5   4     1046.14     1187.90     52.01 o 
  -7   5   4       21.35       24.02     16.57 o 
  -5   5   4      930.45     1053.14     52.96 o 
  -3   5   4      855.29      947.79     50.41 o 
  -1   5   4      828.67      885.72     27.62 o 
   1   5   4       58.92       58.01     10.87 o 
   3   5   4      162.02      165.05     20.43 o 
   5   5   4      516.56      643.32     26.85 o 
   7   5   4      433.93      444.82     24.33 o 
   9   5   4       10.26        2.29     16.48 o 
  11   5   4      986.99     1048.15     47.04 o 
  13   5   4      240.09      251.13     27.27 o 
  15   5   4     3006.81     2996.51    107.00 o 
  17   5   4      199.56      228.36     31.06 o 
  19   5   4       93.76      110.10     28.88 o 
  21   5   4      107.27      110.92     24.69 o 
  23   5   4      320.17      355.70     29.36 o 
  25   5   4       18.87       40.15     28.54 o 
 -24   6   4      161.35      159.49     39.84 o 
 -22   6   4     2450.14     2210.07     82.34 o 
 -20   6   4     2304.59     2356.04    102.54 o 
 -18   6   4       86.74      119.49     26.29 o 
 -16   6   4     2137.60     2124.40     82.89 o 
 -14   6   4     1150.13     1266.07     61.11 o 
 -12   6   4     1138.22      980.10     49.24 o 
 -10   6   4     2370.60     2179.40     84.23 o 
  -8   6   4      333.28      411.01     29.04 o 
  -6   6   4     4760.95     5165.40    252.90 o 
  -4   6   4     1302.71     1458.66     62.78 o 
  -2   6   4     3346.31     3265.55    119.71 o 
   0   6   4     7128.99     7408.44    226.35 o 
   2   6   4     1743.06     1985.14     86.53 o 
   4   6   4     1066.62      977.81     49.12 o 
   6   6   4      402.28      414.73     28.68 o 
   8   6   4      877.35      979.45     43.94 o 
  10   6   4     1064.87     1196.26     61.22 o 
  12   6   4     1692.98     1703.78     69.73 o 
  14   6   4     3672.47     3495.06    159.94 o 
  16   6   4     3552.66     3655.76    152.20 o 
  18   6   4       58.16       57.04     19.94 o 
  20   6   4      538.42      558.88     31.54 o 
  22   6   4      104.92      108.62     20.71 o 
 -21   7   4     2122.09     2223.43     81.54 o 
 -19   7   4      525.01      534.80     33.18 o 
 -17   7   4     1871.95     1702.56     65.21 o 
 -15   7   4     2328.23     2046.63     77.25 o 
 -13   7   4      110.70      222.77     28.49 o 
 -11   7   4     5547.11     6065.55    218.45 o 
  -9   7   4     2394.45     3002.63    105.41 o 
  -7   7   4     2750.64     2837.82    105.14 o 
  -5   7   4     6886.84     6800.52    264.76 o 
  -3   7   4       67.27       95.05     25.27 o 
  -1   7   4     7130.30     7201.09    198.03 o 
   1   7   4     1995.53     2069.04     63.20 o 
   3   7   4     1091.31     1157.56     50.27 o 
   5   7   4     1611.12     1685.80     73.23 o 
   7   7   4     4510.22     4568.00    212.37 o 
   9   7   4    16988.12    17354.14    373.74 o 
  11   7   4     7526.38     7252.78    227.68 o 
  13   7   4       36.12       18.47     20.16 o 
  15   7   4     2302.21     2334.43    115.55 o 
  17   7   4       74.11       98.72     25.08 o 
  19   7   4     1281.94     1308.08     47.33 o 
  21   7   4      641.43      706.79     49.96 o 
 -20   8   4       17.57        4.96     33.28 o 
 -18   8   4       76.00       90.61     22.45 o 
 -16   8   4      484.05      484.95     32.19 o 
 -14   8   4        1.70       26.91     21.23 o 
 -12   8   4      453.09      427.33     30.84 o 
 -10   8   4     2014.83     1996.63     75.79 o 
  -8   8   4       20.84       13.26     17.00 o 
  -6   8   4     1653.09     1711.00     75.03 o 
  -4   8   4      260.20      227.51     27.08 o 
  -2   8   4     1142.75     1198.81     59.39 o 
   0   8   4     3127.97     3131.38    110.28 o 
   2   8   4        1.95        1.24     21.68 o 
   4   8   4     1592.12     1559.98     67.62 o 
   6   8   4      638.99      659.74     34.66 o 
   8   8   4       28.14        3.42     27.06 o 
  10   8   4      277.81      252.36     27.43 o 
  12   8   4      131.38      146.53     24.10 o 
  14   8   4       16.96       44.73     22.24 o 
  16   8   4      468.50      445.94     31.88 o 
  18   8   4       12.33       21.89     17.51 o 
 -17   9   4      995.43      985.44     60.52 o 
 -15   9   4      385.69      412.81     29.89 o 
 -13   9   4      391.68      448.72     34.27 o 
 -11   9   4      864.14      822.08     39.59 o 
  -9   9   4      264.24      248.71     27.90 o 
  -7   9   4      197.22      201.52     27.26 o 
  -5   9   4       54.82      107.73     21.02 o 
  -3   9   4      561.83      536.78     34.87 o 
  -1   9   4       26.43       50.96     15.76 o 
   1   9   4       32.23       70.44     29.83 o 
   3   9   4     1942.31     1850.48     75.64 o 
   5   9   4     5050.85     5427.87    170.75 o 
   7   9   4       24.54       26.77     28.10 o 
   9   9   4      746.99      768.74     38.94 o 
  11   9   4      931.41      979.64     39.90 o 
  13   9   4       47.72       86.81     24.71 o 
  15   9   4      987.88      890.39     37.99 o 
  17   9   4      583.71      527.96     52.04 o 
 -12  10   4     1075.48     1067.34     39.07 o 
 -10  10   4     1289.28     1480.55     72.47 o 
  -8  10   4      147.24       94.31     23.73 o 
  -6  10   4     4496.19     4341.62    124.12 o 
  -4  10   4       83.27       89.58     23.06 o 
  -2  10   4     1038.67     1063.42     42.55 o 
   0  10   4     4294.74     4551.62     97.06 o 
   2  10   4      343.08      350.20     32.68 o 
   4  10   4     2708.30     2736.49    104.15 o 
   6  10   4     1546.49     1642.56     53.86 o 
   8  10   4      426.54      415.79     34.97 o 
  10  10   4     1265.75     1246.91     43.81 o 
  12  10   4       32.97       11.44     35.27 o 
  -7  11   4     1337.91     1261.36     66.77 o 
  -5  11   4     1230.21     1125.15     60.26 o 
  -3  11   4        0.94       10.48     16.34 o 
  -1  11   4       59.70       46.38     15.11 o 
   1  11   4      219.07      199.80     17.11 o 
   3  11   4      429.35      371.11     41.06 o 
   5  11   4      580.03      427.42     45.97 o 
   7  11   4       32.71       85.55     38.06 o 
 -27   1   5      294.29      312.06     29.52 o 
 -25   1   5     3064.84     3119.27    103.49 o 
 -23   1   5      176.74      206.15     33.22 o 
 -21   1   5     2210.23     2236.75    103.00 o 
 -19   1   5     1613.85     1520.58    101.06 o 
 -17   1   5      264.44      248.38     16.45 o 
 -15   1   5    14357.46    13996.60    284.88 o 
 -13   1   5     2026.38     1998.46     86.14 o 
 -11   1   5    12593.13    13062.92   1046.41 o 
  -9   1   5    10942.52    10585.42    247.01 o 
  -7   1   5      434.63      388.93     17.72 o 
  -5   1   5    21755.22    21376.77    300.31 o 
  -3   1   5     3080.23     3207.98     95.44 o 
  -1   1   5    28565.97    27316.04    275.92 o 
   1   1   5    16957.28    16262.55    297.06 o 
   3   1   5     4818.00     4753.17    139.16 o 
   5   1   5     1547.04     1117.21     61.97 o 
   7   1   5     6237.64     5820.84    175.95 o 
   9   1   5     8922.83     8694.74    236.59 o 
  11   1   5    14536.08    14630.12    371.07 o 
  13   1   5      573.87      729.04     24.44 o 
  15   1   5     6424.30     5694.43    179.72 o 
  17   1   5     4525.13     4267.66    139.80 o 
  19   1   5      655.27      708.96     24.35 o 
  21   1   5     3794.31     3873.07    107.45 o 
  23   1   5      153.07      141.32     17.18 o 
  25   1   5      513.06      594.31     32.45 o 
  27   1   5      665.36      729.35     45.56 o 
 -26   2   5      782.66      764.07     35.99 o 
 -24   2   5     3100.57     3219.77    112.30 o 
 -22   2   5       29.51       34.98     18.02 o 
 -20   2   5     5518.79     5452.34    203.59 o 
 -18   2   5     2963.38     2996.87    114.44 o 
 -16   2   5     1858.09     2134.39     83.58 o 
 -14   2   5    14882.89    15319.72    429.23 o 
 -12   2   5      165.25      207.74     18.34 o 
 -10   2   5    16255.62    15088.26    446.66 o 
  -8   2   5     5273.27     5787.24    266.29 o 
  -6   2   5    21403.49    21500.94    473.02 o 
  -4   2   5    36259.72    36079.16    593.15 o 
  -2   2   5     1680.59     1435.01     58.06 o 
   0   2   5     2526.72     2784.94     76.17 o 
   2   2   5       25.34       31.35     11.03 o 
   4   2   5       87.47      105.05     11.62 o 
   6   2   5    28549.73    29685.15    554.09 o 
   8   2   5      842.56      948.08     48.86 o 
  10   2   5    16292.42    15349.62    465.63 o 
  12   2   5     8083.86     8332.68    322.93 o 
  14   2   5      168.94      206.85     22.86 o 
  16   2   5    10909.71    10947.91    319.23 o 
  18   2   5       29.61       54.76     20.63 o 
  20   2   5     1866.81     1730.06     72.72 o 
  22   2   5      911.88      880.20     36.15 o 
  24   2   5      405.99      454.27     29.36 o 
  26   2   5     1197.40     1316.10     64.63 o 
 -27   3   5        0.49       -9.04     28.44 o 
 -25   3   5      673.34      716.89     36.16 o 
 -23   3   5       44.41       46.33     20.52 o 
 -21   3   5      117.47      139.16     24.09 o 
 -19   3   5      211.80      199.94     27.47 o 
 -17   3   5     1553.45     1648.77     68.85 o 
 -15   3   5     5094.31     4685.98    230.76 o 
 -13   3   5       28.46        1.58     14.39 o 
 -11   3   5     2798.94     2936.53    122.14 o 
  -9   3   5     3561.61     3509.07    133.45 o 
  -7   3   5       20.22       38.37     15.75 o 
  -5   3   5    12956.73    14500.56    413.65 o 
  -3   3   5      346.84      478.64     20.20 o 
  -1   3   5        2.67       22.30      8.85 o 
   1   3   5    12733.88    13473.66    486.03 o 
   3   3   5     2731.53     3278.83    128.83 o 
   5   3   5        5.19       23.64     12.01 o 
   7   3   5     2079.49     2595.42    101.20 o 
   9   3   5     1081.64     1242.35     66.99 o 
  11   3   5     5393.19     5308.17    187.74 o 
  13   3   5     2428.87     2245.94     93.81 o 
  15   3   5     1203.88     1073.53     50.89 o 
  17   3   5      667.96      726.05     32.65 o 
  19   3   5      204.67      159.99     25.41 o 
  21   3   5       70.95       96.49     22.85 o 
  23   3   5       89.29      119.09     26.02 o 
  25   3   5      836.88      863.35     37.43 o 
 -26   4   5       66.16       79.17     38.10 o 
 -24   4   5      765.64      679.40     37.02 o 
 -22   4   5      178.53      185.51     23.83 o 
 -20   4   5      227.13      224.84     25.59 o 
 -18   4   5      190.45      172.94     28.69 o 
 -16   4   5     1035.75      988.38     48.06 o 
 -14   4   5      629.09      599.87     33.71 o 
 -12   4   5      515.50      635.50     28.03 o 
 -10   4   5     3958.62     4208.73    156.40 o 
  -8   4   5      235.24      311.91     21.89 o 
  -6   4   5      137.89      227.57     18.52 o 
  -4   4   5      358.15      329.22     27.63 o 
  -2   4   5     5057.13     5534.79    275.05 o 
   0   4   5    29887.78    31993.12    930.25 o 
   2   4   5     4672.47     5117.16    183.90 o 
   4   4   5    10722.62    11593.11    405.91 o 
   6   4   5     4726.42     4423.31    160.94 o 
   8   4   5     1348.07     1386.15     60.79 o 
  10   4   5     3298.93     3358.36    118.04 o 
  12   4   5      588.91      643.77     29.03 o 
  14   4   5      531.69      532.86     29.70 o 
  16   4   5       71.33       76.33     25.92 o 
  18   4   5      230.22      232.00     25.02 o 
  20   4   5     1130.57     1112.61     43.80 o 
  22   4   5      942.61      821.86     36.34 o 
  24   4   5      150.43      172.09     26.01 o 
 -25   5   5      955.39     1080.75     55.41 o 
 -23   5   5      451.68      432.09     34.26 o 
 -21   5   5     2757.98     2738.01    108.31 o 
 -19   5   5     1212.31     1107.53     45.04 o 
 -17   5   5      710.07      803.18     38.99 o 
 -15   5   5     3597.87     3513.20    172.97 o 
 -13   5   5       30.69       20.73     18.01 o 
 -11   5   5     1906.48     1799.27     73.55 o 
  -9   5   5    11959.54    12199.16    386.68 o 
  -7   5   5     1279.29     1326.72     62.61 o 
  -5   5   5     8821.35     8702.85    358.01 o 
  -3   5   5      621.99      684.80     29.93 o 
  -1   5   5    10667.05    10156.53    276.13 o 
   1   5   5    37484.94    36557.04    514.71 o 
   3   5   5     1636.64     1969.39     83.45 o 
   5   5   5    12138.16    12019.16    401.88 o 
   7   5   5     3187.93     3447.05    135.72 o 
   9   5   5     2719.35     2723.40    113.49 o 
  11   5   5     3463.84     3468.84    126.95 o 
  13   5   5     1444.54     1535.87     59.87 o 
  15   5   5     4008.49     3775.16    171.78 o 
  17   5   5     1503.88     1593.14     68.58 o 
  19   5   5      675.39      676.22     35.42 o 
  21   5   5     3255.71     3238.86    104.84 o 
  23   5   5       52.90       79.26     22.41 o 
 -24   6   5      231.35      276.51     42.19 o 
 -22   6   5      220.06      246.62     24.81 o 
 -20   6   5     2413.46     2395.18     99.87 o 
 -18   6   5      289.79      261.31     32.31 o 
 -16   6   5      496.26      557.21     32.45 o 
 -14   6   5     1205.51     1399.11     57.42 o 
 -12   6   5        2.39       -2.71     19.66 o 
 -10   6   5      960.95      908.60     46.06 o 
  -8   6   5     1101.32     1080.19     44.26 o 
  -6   6   5     2097.13     2317.55     98.94 o 
  -4   6   5     4433.22     4793.83    171.66 o 
  -2   6   5        2.16      -13.99     16.51 o 
   0   6   5      730.57      741.45     24.31 o 
   2   6   5      113.24      108.67     17.88 o 
   4   6   5     7344.84     7927.48    308.75 o 
   6   6   5     3253.04     3292.00    124.15 o 
   8   6   5     1395.77     1467.23     66.16 o 
  10   6   5     2290.78     2436.07     94.32 o 
  12   6   5       10.20        3.72     19.99 o 
  14   6   5     2419.74     2279.66     88.19 o 
  16   6   5     2537.55     2479.11     84.60 o 
  18   6   5       24.63        5.94     18.74 o 
  20   6   5      752.66      801.51     37.40 o 
  22   6   5      497.72      508.72     29.62 o 
 -21   7   5      120.51      105.38     21.53 o 
 -19   7   5      120.38      148.69     24.71 o 
 -17   7   5        3.58      -14.79     18.50 o 
 -15   7   5      332.82      315.83     33.66 o 
 -13   7   5       24.62       25.86     22.47 o 
 -11   7   5      268.11      338.55     25.81 o 
  -9   7   5      309.73      385.41     30.77 o 
  -7   7   5      127.92      105.75     26.55 o 
  -5   7   5      672.70      760.80     34.18 o 
  -3   7   5      582.75      552.78     32.45 o 
  -1   7   5        0.74       21.69     14.46 o 
   1   7   5     2320.08     2189.11     66.63 o 
   3   7   5     1330.85     1412.12     65.22 o 
   5   7   5      174.42      189.05     27.87 o 
   7   7   5       64.63       86.08     23.94 o 
   9   7   5      249.66      245.55     31.14 o 
  11   7   5     1482.64     1480.62     62.68 o 
  13   7   5      330.49      344.63     31.65 o 
  15   7   5      195.45      223.55     25.50 o 
  17   7   5      366.35      410.91     33.12 o 
  19   7   5       43.42       46.71     25.64 o 
  21   7   5      162.82      147.06     36.13 o 
 -20   8   5     2331.28     2196.23     80.33 o 
 -18   8   5      190.07      219.26     27.40 o 
 -16   8   5     2278.10     2234.11     92.28 o 
 -14   8   5     4295.00     4377.64    139.50 o 
 -12   8   5       31.11        8.47     24.06 o 
 -10   8   5     2694.30     2671.33     92.49 o 
  -8   8   5     3169.25     2907.65    100.83 o 
  -6   8   5      440.48      539.50     32.71 o 
  -4   8   5     2386.53     2593.32     99.82 o 
  -2   8   5       48.89       83.88     26.05 o 
   0   8   5     1634.88     1759.58     52.57 o 
   2   8   5     2151.82     2146.23     83.44 o 
   4   8   5     1914.82     2064.37     80.53 o 
   6   8   5     5107.63     5333.92    199.40 o 
   8   8   5       48.38       23.74     24.68 o 
  10   8   5     2156.83     2172.57     80.99 o 
  12   8   5     1965.76     2130.06     67.44 o 
  14   8   5      292.29      249.37     27.18 o 
  16   8   5     2848.41     2728.23     95.67 o 
  18   8   5       27.45       29.86     18.17 o 
 -17   9   5      247.68      300.20     37.87 o 
 -15   9   5     3339.52     3201.65     94.33 o 
 -13   9   5       79.84       91.37     27.84 o 
 -11   9   5      650.72      672.02     39.56 o 
  -9   9   5     3250.59     3447.23    125.45 o 
  -7   9   5      110.53       92.77     21.07 o 
  -5   9   5     3274.60     3082.08    129.19 o 
  -3   9   5        8.95        6.77     18.07 o 
  -1   9   5     1090.93     1117.94     33.46 o 
   1   9   5     9728.14     9869.57    159.75 o 
   3   9   5      357.91      389.22     33.81 o 
   5   9   5     2160.97     2238.74     78.24 o 
   7   9   5     2377.35     2508.14    110.00 o 
   9   9   5      117.33      165.10     30.63 o 
  11   9   5     2225.45     2286.03     97.44 o 
  13   9   5       67.06       54.19     24.55 o 
  15   9   5      263.39      232.75     25.59 o 
 -12  10   5       57.13      117.66     36.51 o 
 -10  10   5        0.48       -1.28     17.92 o 
  -8  10   5        2.12       -7.62     24.44 o 
  -6  10   5       84.09       78.65     20.99 o 
  -4  10   5       57.89       48.89     19.03 o 
  -2  10   5       23.31       -1.33     26.28 o 
   0  10   5      540.72      491.18     24.13 o 
   2  10   5      513.21      514.27     34.38 o 
   4  10   5        7.33       11.92     20.39 o 
   6  10   5       43.84       41.65     22.11 o 
   8  10   5      120.30       61.80     21.66 o 
  10  10   5      338.82      272.81     26.01 o 
  12  10   5        0.31      -21.94     24.17 o 
  -5  11   5     3578.60     3248.63     93.38 o 
  -3  11   5      745.74      739.08     49.58 o 
  -1  11   5      139.72       96.09     48.89 o 
   1  11   5     1079.73     1047.98     40.48 o 
   3  11   5       57.74       60.83     36.85 o 
   5  11   5     1069.41      880.54     59.05 o 
 -28   0   6     1277.02     1172.22     62.20 o 
 -26   0   6     1468.75     1645.24     75.46 o 
 -24   0   6     3320.25     3687.86    119.51 o 
 -22   0   6     2025.34     1948.55     70.95 o 
 -20   0   6     1914.58     1902.66     72.89 o 
 -18   0   6      309.31      337.09     27.13 o 
 -16   0   6     3869.05     3441.19    126.05 o 
 -14   0   6    38952.97    38245.12    675.34 o 
 -12   0   6    13096.61    12956.71    416.02 o 
 -10   0   6     1277.25     1330.68     55.09 o 
  -8   0   6     1836.53     1624.51     63.05 o 
  -6   0   6      422.09      494.27     20.60 o 
  -4   0   6     7975.52     7470.92    265.51 o 
  -2   0   6       20.24       35.38      9.62 o 
   0   0   6     4929.27     4310.12    142.43 o 
   2   0   6     8180.49     7143.37    253.34 o 
   4   0   6       48.41       66.68     12.99 o 
   6   0   6      851.54      757.46     31.90 o 
   8   0   6       20.48       33.49     12.37 o 
  10   0   6    14957.53    13756.69    429.13 o 
  12   0   6    14785.15    14083.44    424.15 o 
  14   0   6      524.92      541.30     35.24 o 
  16   0   6    10505.36    10701.85    320.29 o 
  18   0   6      727.65      900.66     41.58 o 
  20   0   6     5323.72     4938.36    169.82 o 
  22   0   6     7931.33     7740.31    182.11 o 
  24   0   6      127.60       49.88     21.13 o 
  26   0   6     1302.48     1497.52     64.79 o 
 -27   1   6      132.25      154.52     17.34 o 
 -25   1   6      240.73      234.91     18.61 o 
 -23   1   6      632.56      685.57     35.70 o 
 -21   1   6      110.11       88.52     15.69 o 
 -19   1   6       15.45       26.40     22.77 o 
 -17   1   6     3802.73     3711.05    111.25 o 
 -15   1   6    10379.09     9933.98    236.65 o 
 -13   1   6     4382.97     4322.80    112.69 o 
 -11   1   6       96.67      105.13     12.87 o 
  -9   1   6     3125.02     2908.28     85.13 o 
  -7   1   6     4393.90     4274.07    109.41 o 
  -5   1   6    24457.72    24888.76    821.43 o 
  -3   1   6      195.55      138.63     33.07 o 
  -1   1   6      746.66      869.01     23.85 o 
   1   1   6    12471.47    12466.27    166.53 o 
   3   1   6     2153.89     1960.54     82.51 o 
   5   1   6       25.30        3.42     17.16 o 
   7   1   6    10667.32    10106.38    238.81 o 
   9   1   6      317.70      271.65     12.73 o 
  11   1   6     6355.62     5912.59    205.00 o 
  13   1   6     1930.59     1840.01     52.94 o 
  15   1   6       87.44       74.36     12.97 o 
  17   1   6     2238.47     2073.87     63.18 o 
  19   1   6      490.93      538.71     35.09 o 
  21   1   6     2077.98     2129.62     52.47 o 
  23   1   6      289.83      293.74     19.01 o 
  25   1   6      324.64      332.42     20.45 o 
  27   1   6      255.98      257.34     63.46 o 
 -26   2   6      261.90      291.75     26.55 o 
 -24   2   6      849.82      875.29     38.33 o 
 -22   2   6       24.16       -3.70     17.06 o 
 -20   2   6     2189.29     1975.40     77.85 o 
 -18   2   6      439.91      488.16     33.04 o 
 -16   2   6      395.27      394.29     27.53 o 
 -14   2   6      206.25      199.39     22.44 o 
 -12   2   6       10.87       44.34     17.29 o 
 -10   2   6     1897.96     1784.87     90.46 o 
  -8   2   6       92.53       44.30     12.49 o 
  -6   2   6     8322.21     9727.10    343.90 o 
  -4   2   6     2695.42     2820.44    113.71 o 
  -2   2   6     5293.70     5795.72    243.29 o 
   0   2   6     2187.65     2367.59     65.03 o 
   2   2   6      864.95      918.20     43.30 o 
   4   2   6     3858.11     4282.19    209.06 o 
   6   2   6      628.86      842.37     35.44 o 
   8   2   6      639.29      667.47     38.74 o 
  10   2   6      707.65      738.06     27.87 o 
  12   2   6     2202.75     2069.27     90.00 o 
  14   2   6     2787.14     2770.58    114.48 o 
  16   2   6      128.88      152.43     19.72 o 
  18   2   6     2801.16     2906.69    102.25 o 
  20   2   6      429.65      410.96     30.13 o 
  22   2   6      810.95      877.09     38.28 o 
  24   2   6        0.36       28.06     22.22 o 
  26   2   6        3.35        6.58     26.99 o 
 -27   3   6      124.54      123.38     37.75 o 
 -25   3   6      384.02      436.73     28.19 o 
 -23   3   6      670.12      642.36     34.88 o 
 -21   3   6     2516.04     2536.29     79.08 o 
 -19   3   6    11955.07    11546.19    275.91 o 
 -17   3   6      790.95      800.26     38.68 o 
 -15   3   6      656.06      706.13     32.92 o 
 -13   3   6     2463.10     2326.32     94.60 o 
 -11   3   6     6930.62     7328.70    323.99 o 
  -9   3   6    30924.98    31151.36    681.95 o 
  -7   3   6     8065.12     8237.81    351.36 o 
  -5   3   6     2632.06     2507.29    102.13 o 
  -3   3   6    11863.14    11269.61    372.48 o 
  -1   3   6     1144.50     1338.54     43.88 o 
   1   3   6    54783.47    54853.10    578.47 o 
   3   3   6     7548.43     6946.43    297.10 o 
   5   3   6     3901.90     3922.80    153.13 o 
   7   3   6    36185.31    34488.97    707.14 o 
   9   3   6    15913.25    15389.11    464.20 o 
  11   3   6     7470.71     6912.18    297.87 o 
  13   3   6       82.87       68.23     17.29 o 
  15   3   6      261.26      223.43     23.98 o 
  17   3   6     9750.08     9714.19    272.83 o 
  19   3   6     1686.55     1528.99     62.18 o 
  21   3   6       20.63       42.25     22.25 o 
  23   3   6      167.27      176.00     25.03 o 
  25   3   6       94.54       79.43     25.36 o 
 -26   4   6      147.52      157.50     40.45 o 
 -24   4   6     1740.15     1767.55     78.13 o 
 -22   4   6     1064.17     1077.84     39.35 o 
 -20   4   6      684.83      695.58     34.38 o 
 -18   4   6     1822.07     1941.77     76.14 o 
 -16   4   6      716.94      672.54     36.27 o 
 -14   4   6     6766.96     6358.74    258.71 o 
 -12   4   6      394.18      345.83     23.64 o 
 -10   4   6      468.91      437.51     26.52 o 
  -8   4   6     8050.27     8362.38    344.06 o 
  -6   4   6      474.29      445.04     27.89 o 
  -4   4   6    10331.30     9655.13    392.38 o 
  -2   4   6       13.50       48.17     14.06 o 
   0   4   6      679.83      844.35     38.90 o 
   2   4   6    24357.61    24370.94    596.03 o 
   4   4   6       63.92       57.28     13.68 o 
   6   4   6    11580.78    11019.45    398.22 o 
   8   4   6     3687.40     3769.46    152.84 o 
  10   4   6      116.19      108.27     16.93 o 
  12   4   6     3988.54     3816.48    141.90 o 
  14   4   6      272.06      288.17     22.29 o 
  16   4   6     3498.42     3460.96    161.33 o 
  18   4   6      726.03      799.63     37.96 o 
  20   4   6      440.43      429.96     30.41 o 
  22   4   6     1495.10     1697.76     77.53 o 
  24   4   6     1267.45     1247.69     61.09 o 
 -25   5   6       35.64       19.08     32.44 o 
 -23   5   6       44.92       16.23     21.23 o 
 -21   5   6       72.19       46.75     20.69 o 
 -19   5   6     1002.06      986.64     45.95 o 
 -17   5   6      111.25      121.77     21.95 o 
 -15   5   6      104.73      113.92     26.37 o 
 -13   5   6       25.41       42.19     23.87 o 
 -11   5   6      579.53      644.14     34.59 o 
  -9   5   6        1.27       20.66     20.51 o 
  -7   5   6     1100.76     1177.97     57.83 o 
  -5   5   6      369.44      413.19     26.98 o 
  -3   5   6      332.13      331.65     21.72 o 
  -1   5   6       20.56        7.65     10.17 o 
   1   5   6     6625.92     6703.51    220.23 o 
   3   5   6      264.69      252.63     26.51 o 
   5   5   6      356.37      472.26     30.22 o 
   7   5   6      267.89      268.76     27.00 o 
   9   5   6      185.87      137.89     22.07 o 
  11   5   6      158.99      149.28     20.49 o 
  13   5   6       49.73       47.41     21.07 o 
  15   5   6     1687.24     1794.16     76.69 o 
  17   5   6      374.55      364.95     28.37 o 
  19   5   6       69.25       65.91     20.27 o 
  21   5   6      123.66      170.12     27.45 o 
  23   5   6       88.51      110.51     23.18 o 
 -22   6   6     1839.65     1913.94     75.49 o 
 -20   6   6     1187.90     1223.62     43.49 o 
 -18   6   6     1313.26     1344.64     54.17 o 
 -16   6   6      257.15      224.48     25.31 o 
 -14   6   6     1895.15     2046.60     78.93 o 
 -12   6   6     1139.61     1165.43     43.36 o 
 -10   6   6      235.58      252.92     29.68 o 
  -8   6   6     3084.11     3196.41    122.44 o 
  -6   6   6       95.68      157.46     27.43 o 
  -4   6   6     9004.33     9458.14    330.92 o 
  -2   6   6     7807.98     7975.54    309.74 o 
   0   6   6     1226.00     1249.66     43.48 o 
   2   6   6     2765.59     2933.60    121.15 o 
   4   6   6      123.20      167.99     24.48 o 
   6   6   6     1163.76     1113.95     46.43 o 
   8   6   6       55.09       67.47     21.30 o 
  10   6   6     6863.75     7271.12    250.01 o 
  12   6   6     3540.57     3537.18    118.94 o 
  14   6   6      493.82      591.15     33.87 o 
  16   6   6     1751.65     1732.87     67.44 o 
  18   6   6      762.87      751.59     35.78 o 
  20   6   6      278.67      250.99     30.06 o 
  22   6   6     1171.50     1206.57     59.90 o 
 -21   7   6       97.95       82.13     35.27 o 
 -19   7   6     3759.26     3754.13    108.57 o 
 -17   7   6      696.88      739.99     37.22 o 
 -15   7   6     2309.35     2422.91    111.98 o 
 -13   7   6     4216.55     3975.04    152.95 o 
 -11   7   6      193.52      114.89     22.36 o 
  -9   7   6     5830.41     6633.17    228.96 o 
  -7   7   6     3252.89     3601.98    128.13 o 
  -5   7   6     4237.05     4089.57    199.74 o 
  -3   7   6    10486.60    10022.89    305.34 o 
  -1   7   6     3020.50     2955.04    135.64 o 
   1   7   6     6574.94     6718.02    182.15 o 
   3   7   6     2904.55     2812.12    106.47 o 
   5   7   6     2819.84     3031.54    112.50 o 
   7   7   6     3896.27     3814.74    129.64 o 
   9   7   6      143.69      163.13     25.08 o 
  11   7   6     6214.50     5829.57    202.16 o 
  13   7   6     4150.36     3866.14    148.13 o 
  15   7   6      296.17      289.58     30.34 o 
  17   7   6     1897.39     1965.95     87.76 o 
  19   7   6      100.00       49.55     22.84 o 
  21   7   6      545.33      589.54     47.00 o 
 -18   8   6      190.47      176.32     23.58 o 
 -16   8   6      466.18      443.19     31.07 o 
 -14   8   6      984.44     1021.08     43.73 o 
 -12   8   6      322.85      357.11     29.40 o 
 -10   8   6       99.92      126.00     23.24 o 
  -8   8   6     1169.42     1159.98     52.38 o 
  -6   8   6      140.67      102.50     28.00 o 
  -4   8   6     1298.41     1199.02     46.40 o 
  -2   8   6     1787.83     1782.87     73.21 o 
   0   8   6      983.27      990.57     55.35 o 
   2   8   6     4439.09     4490.34    177.18 o 
   4   8   6       39.34       49.32     17.08 o 
   6   8   6     1822.23     1834.91     68.74 o 
   8   8   6     1503.67     1447.62     59.74 o 
  10   8   6      255.87      219.46     27.31 o 
  12   8   6     1286.37     1343.25     53.28 o 
  14   8   6      225.60      186.12     26.29 o 
  16   8   6        3.15       11.35     21.59 o 
  18   8   6       39.44       46.28     33.30 o 
 -15   9   6      405.50      394.02     27.98 o 
 -13   9   6     1410.16     1310.81     44.69 o 
 -11   9   6       26.52       30.78     25.80 o 
  -9   9   6      697.63      698.29     37.53 o 
  -7   9   6     1023.44     1117.98     48.93 o 
  -5   9   6        6.67        0.65     21.80 o 
  -3   9   6       14.93      -23.28     29.09 o 
  -1   9   6     1587.31     1416.75     39.57 o 
   1   9   6      429.87      430.30     33.89 o 
   3   9   6      161.66      199.41     25.54 o 
   5   9   6      333.41      403.70     29.32 o 
   7   9   6     1341.67     1319.23     52.15 o 
   9   9   6      446.94      466.65     33.71 o 
  11   9   6       58.46        3.89     20.46 o 
  13   9   6       23.26       -7.51     24.61 o 
  15   9   6       77.85       67.90     31.08 o 
 -12  10   6      316.73      288.88     43.64 o 
 -10  10   6      558.35      570.28     31.14 o 
  -8  10   6     1459.66     1431.90     70.21 o 
  -6  10   6      118.92      147.74     29.57 o 
  -4  10   6     3845.75     3451.92    111.44 o 
  -2  10   6      191.83      178.48     26.40 o 
   0  10   6      903.75      975.48     29.09 o 
   2  10   6     1735.16     1972.24     83.09 o 
   4  10   6        0.36        1.15     16.57 o 
   6  10   6     1543.89     1501.48     74.20 o 
   8  10   6      773.23      826.52     39.63 o 
  10  10   6      199.36      225.04     43.19 o 
  -5  11   6      388.22      358.80     46.04 o 
  -3  11   6      771.73      660.74     48.80 o 
  -1  11   6        2.25       -3.40     19.86 o 
   1  11   6      355.08      355.45     31.42 o 
   3  11   6       22.33      -12.72     34.48 o 
 -27   1   7       46.46       33.56     37.48 o 
 -25   1   7       99.83       77.12     17.10 o 
 -23   1   7     3269.72     3261.20    168.78 o 
 -21   1   7      422.64      443.11     21.89 o 
 -19   1   7     7788.36     7461.30    247.41 o 
 -17   1   7     1859.81     1791.27     52.56 o 
 -15   1   7      319.52      289.48     18.46 o 
 -13   1   7    16655.70    16316.03    312.16 o 
 -11   1   7     6576.16     6155.97    204.86 o 
  -9   1   7     9556.09     9352.47    261.12 o 
  -7   1   7    11824.55    11314.21    371.43 o 
  -5   1   7     1029.59     1260.74    118.51 o 
  -3   1   7    45036.32    44649.96    482.62 o 
  -1   1   7    47496.73    48463.99    490.90 o 
   1   1   7     4305.53     4673.06    120.97 o 
   3   1   7     6278.10     5369.53    175.54 o 
   5   1   7        1.10       11.68      7.88 o 
   7   1   7     3142.27     2673.22     79.82 o 
   9   1   7     3279.43     3014.45     87.36 o 
  11   1   7      716.45      655.51     44.36 o 
  13   1   7     5011.21     4546.22    111.32 o 
  15   1   7       95.13       90.74     15.14 o 
  17   1   7     1824.99     1740.07     54.74 o 
  19   1   7     2444.00     2263.44    122.54 o 
  21   1   7      203.75      260.35     35.97 o 
  23   1   7     1485.81     1514.39     72.92 o 
  25   1   7      162.86      147.79     17.48 o 
 -26   2   7      146.79      122.62     23.95 o 
 -24   2   7     2791.92     2812.43    101.41 o 
 -22   2   7     4510.48     4339.46    144.56 o 
 -20   2   7      161.87      145.76     23.19 o 
 -18   2   7     1051.70     1116.96     55.14 o 
 -16   2   7     2265.67     2428.99     94.36 o 
 -14   2   7     3117.32     2973.36    119.80 o 
 -12   2   7     7640.63     8018.46    317.28 o 
 -10   2   7      344.30      447.11     23.32 o 
  -8   2   7     5629.94     4973.88    186.64 o 
  -6   2   7     5430.07     5800.32    286.54 o 
  -4   2   7     5237.60     5517.95    260.90 o 
  -2   2   7    17167.16    16732.22    442.43 o 
   0   2   7     4829.08     5059.48    175.44 o 
   2   2   7    43139.11    40386.45    667.97 o 
   4   2   7     2263.54     1832.35     82.21 o 
   6   2   7     2260.85     1838.10     73.54 o 
   8   2   7    18040.28    16955.98    489.74 o 
  10   2   7      237.25      171.76     16.87 o 
  12   2   7    16161.38    16165.63    430.87 o 
  14   2   7     4293.72     4250.74    142.48 o 
  16   2   7      318.70      374.06     29.70 o 
  18   2   7     6065.34     5933.98    204.92 o 
  20   2   7      583.68      614.00     34.67 o 
  22   2   7     1685.99     1775.81     86.57 o 
  24   2   7     1017.60     1072.88     40.96 o 
  26   2   7       92.68      126.61     37.98 o 
 -25   3   7        2.79        9.55     18.29 o 
 -23   3   7      348.74      369.89     28.89 o 
 -21   3   7       30.75       47.37     24.40 o 
 -19   3   7      895.01      908.15     41.22 o 
 -17   3   7      799.74      784.69     35.97 o 
 -15   3   7       38.17       36.76     20.26 o 
 -13   3   7      181.62      189.60     22.63 o 
 -11   3   7      579.96      586.10     27.38 o 
  -9   3   7     1375.76     1513.36     66.83 o 
  -7   3   7     2842.69     3058.10    129.92 o 
  -5   3   7     1552.67     1520.30     68.43 o 
  -3   3   7     7999.18     7839.55    335.02 o 
  -1   3   7     2696.77     2746.38    204.20 o 
   1   3   7     2987.25     3189.80    106.75 o 
   3   3   7     2194.21     2013.53     88.32 o 
   5   3   7        1.07        4.33     14.38 o 
   7   3   7     4617.51     4253.25    162.71 o 
   9   3   7     1313.25     1181.36     47.45 o 
  11   3   7      468.59      396.09     25.27 o 
  13   3   7      429.10      384.25     24.74 o 
  15   3   7     3858.65     3650.16    123.90 o 
  17   3   7      497.55      456.37     33.14 o 
  19   3   7      513.26      476.40     29.17 o 
  21   3   7      114.83      114.78     21.77 o 
  23   3   7       77.67       85.73     21.81 o 
  25   3   7      174.07      265.14     34.46 o 
 -24   4   7        2.49      -10.68     19.87 o 
 -22   4   7     1696.74     1632.57     84.96 o 
 -20   4   7      313.07      283.47     31.54 o 
 -18   4   7        9.93       -5.12     22.79 o 
 -16   4   7       18.42       24.25     17.72 o 
 -14   4   7      646.86      648.83     31.39 o 
 -12   4   7     1101.83     1112.98     38.42 o 
 -10   4   7      541.21      615.58     27.84 o 
  -8   4   7       10.15       19.94     16.15 o 
  -6   4   7        9.37       10.68     13.10 o 
  -4   4   7       91.51       90.28     17.20 o 
  -2   4   7     1390.41     1563.03     60.45 o 
   0   4   7     2421.80     2486.84     86.99 o 
   2   4   7     9924.60    10316.87    401.05 o 
   4   4   7     2114.84     2403.73    102.29 o 
   6   4   7     2012.00     2011.06     85.27 o 
   8   4   7     8741.54     9167.22    344.10 o 
  10   4   7      998.04      972.66     40.18 o 
  12   4   7     1543.68     1500.16     60.92 o 
  14   4   7        4.97       27.82     18.13 o 
  16   4   7      431.61      410.61     27.85 o 
  18   4   7      756.07      853.12     36.40 o 
  20   4   7       11.32       17.47     19.46 o 
  22   4   7      867.02      972.28     38.92 o 
  24   4   7      104.17       59.47     34.21 o 
 -23   5   7      793.21      712.38     33.05 o 
 -21   5   7      416.83      548.47     33.73 o 
 -19   5   7     3131.34     3038.10    125.87 o 
 -17   5   7     6346.20     6391.17    185.14 o 
 -15   5   7       28.94       24.06     25.34 o 
 -13   5   7     4016.23     4131.51    192.55 o 
 -11   5   7     1367.86     1476.50     64.69 o 
  -9   5   7     1588.43     1635.48     71.01 o 
  -7   5   7     9264.11     9189.77    339.66 o 
  -5   5   7      430.43      414.26     29.03 o 
  -3   5   7     6522.02     6269.32    287.78 o 
  -1   5   7    13823.20    14304.38    496.15 o 
   1   5   7      460.03      455.13     20.42 o 
   3   5   7     7900.47     7401.42    319.47 o 
   5   5   7     1041.06     1078.89     45.89 o 
   7   5   7     5495.28     5601.71    262.38 o 
   9   5   7     6204.44     6452.31    260.49 o 
  11   5   7     1282.68     1326.28     60.09 o 
  13   5   7     1576.93     1603.80     68.93 o 
  15   5   7        5.16       15.77     20.31 o 
  17   5   7     3281.63     3325.18    133.92 o 
  19   5   7      833.86      831.76     36.34 o 
  21   5   7       61.04       76.59     23.43 o 
  23   5   7     1173.13     1144.79     60.28 o 
 -22   6   7     1626.48     1697.67     68.83 o 
 -20   6   7       64.46       89.94     23.02 o 
 -18   6   7     1588.12     1603.76     57.82 o 
 -16   6   7      704.75      678.56     35.27 o 
 -14   6   7      772.25      807.57     36.16 o 
 -12   6   7      382.01      435.93     31.25 o 
 -10   6   7      374.98      369.40     29.69 o 
  -8   6   7     4463.00     4370.60    209.88 o 
  -6   6   7     5003.57     4781.74    233.66 o 
  -4   6   7       47.10       20.65     23.97 o 
  -2   6   7       25.39       33.90     16.20 o 
   0   6   7     4292.83     4545.11    111.06 o 
   2   6   7     7108.60     7590.54    294.69 o 
   4   6   7     2031.33     2191.01     90.87 o 
   6   6   7      337.49      385.25     26.60 o 
   8   6   7      249.31      236.45     25.04 o 
  10   6   7       11.91       25.81     18.84 o 
  12   6   7     2331.69     2408.50     88.24 o 
  14   6   7       82.63       66.49     20.22 o 
  16   6   7     1081.06     1110.95     40.64 o 
  18   6   7     1070.51     1009.30     40.90 o 
  20   6   7        0.77       -1.38     20.84 o 
  22   6   7      100.58       21.37     41.10 o 
 -21   7   7        8.91       10.32     35.35 o 
 -19   7   7       48.16        3.50     25.32 o 
 -17   7   7      187.22      202.27     25.85 o 
 -15   7   7        0.04       34.31     24.84 o 
 -13   7   7     1572.32     1467.58     56.18 o 
 -11   7   7      226.33      195.10     26.94 o 
  -9   7   7     1080.29     1170.73     50.04 o 
  -7   7   7      253.79      259.69     26.93 o 
  -5   7   7       51.30       28.89     18.46 o 
  -3   7   7     6473.18     6224.30    240.37 o 
  -1   7   7      985.30     1016.75     32.20 o 
   1   7   7      286.91      279.55     18.75 o 
   3   7   7      151.94      149.37     22.64 o 
   5   7   7      484.30      513.85     32.04 o 
   7   7   7        3.70       -0.16     23.31 o 
   9   7   7       40.49       36.57     21.00 o 
  11   7   7       27.67       30.66     19.76 o 
  13   7   7      587.75      522.68     33.75 o 
  15   7   7      284.73      275.11     27.86 o 
  17   7   7        6.00       21.77     22.46 o 
  19   7   7      338.36      322.84     26.28 o 
 -18   8   7     1133.19     1332.94     63.62 o 
 -16   8   7      295.59      329.66     29.99 o 
 -14   8   7     2543.12     2511.93    103.10 o 
 -12   8   7     4125.01     4045.26    132.15 o 
 -10   8   7       16.87      -16.05     24.04 o 
  -8   8   7     4170.00     4113.32    155.73 o 
  -6   8   7     2928.46     2759.50     96.82 o 
  -4   8   7     1799.26     2002.54     79.87 o 
  -2   8   7      239.49      267.68     26.23 o 
   0   8   7      566.60      538.02     23.55 o 
   2   8   7     4849.56     4983.47    183.49 o 
   4   8   7     2677.68     2725.15     94.68 o 
   6   8   7     1213.01     1179.98     52.30 o 
   8   8   7     1867.93     2026.00     72.28 o 
  10   8   7      441.45      378.48     33.10 o 
  12   8   7     1666.14     1731.60     62.06 o 
  14   8   7     1406.43     1373.00     49.18 o 
  16   8   7       70.73       73.87     19.17 o 
  18   8   7     1640.80     1756.07     70.62 o 
 -15   9   7       74.14       70.23     31.59 o 
 -13   9   7     2455.95     2340.67     86.43 o 
 -11   9   7      780.33      794.05     38.84 o 
  -9   9   7      445.75      420.94     32.16 o 
  -7   9   7     1635.75     1606.05     61.51 o 
  -5   9   7      580.03      566.37     33.89 o 
  -3   9   7     3655.49     3424.45    131.57 o 
  -1   9   7      448.44      438.66     32.37 o 
   1   9   7     1187.06     1192.56     35.35 o 
   3   9   7     3391.68     3106.25    128.00 o 
   5   9   7        1.47       42.66     21.94 o 
   7   9   7     2095.50     2283.09    100.63 o 
   9   9   7     1911.88     1978.44     91.32 o 
  11   9   7       95.49      142.95     27.59 o 
  13   9   7     1509.50     1455.17     67.73 o 
  15   9   7      340.35      332.17     41.97 o 
 -10  10   7        1.16      -19.59     26.81 o 
  -8  10   7       34.38       50.15     19.89 o 
  -6  10   7       11.38       69.28     20.56 o 
  -4  10   7      286.39      289.18     31.86 o 
  -2  10   7      326.37      323.27     31.63 o 
   0  10   7       33.01       35.26     19.77 o 
   2  10   7       28.97       12.34     21.81 o 
   4  10   7       24.69       -6.19     21.29 o 
   6  10   7       48.88       -1.08     20.67 o 
   8  10   7        0.50        6.41     17.22 o 
  10  10   7       32.67       44.21     28.22 o 
 -26   0   8     3298.60     3270.15     90.79 o 
 -24   0   8     2094.19     2160.07     92.87 o 
 -22   0   8       53.50      118.39     24.15 o 
 -20   0   8       62.30       65.40     23.27 o 
 -18   0   8      576.41      601.49     31.68 o 
 -16   0   8     2008.61     2032.43     82.25 o 
 -14   0   8      606.13      618.32     31.70 o 
 -12   0   8     7519.76     7122.04    295.13 o 
 -10   0   8     3490.00     2825.71    108.04 o 
  -8   0   8     1756.43     1538.71     68.51 o 
  -6   0   8    61168.35    61686.44    896.09 o 
  -4   0   8    13747.15    13816.29    418.02 o 
  -2   0   8     1693.93     1427.98     67.36 o 
   0   0   8      632.40      605.45     33.11 o 
   2   0   8    19195.75    17938.06    465.78 o 
   4   0   8      168.56       79.14     13.53 o 
   6   0   8     6327.11     6225.40    286.15 o 
   8   0   8     8733.43     7518.89    322.89 o 
  10   0   8     7083.07     6567.97    286.89 o 
  12   0   8      930.54      883.12     38.90 o 
  14   0   8      519.05      465.34     27.56 o 
  16   0   8     4622.85     4134.41    182.71 o 
  18   0   8     7767.36     7707.87    228.86 o 
  20   0   8     2637.62     2862.60    127.47 o 
  22   0   8     1513.87     1430.92     52.39 o 
  24   0   8     2226.17     2297.84     81.92 o 
  26   0   8     1335.72     1470.88     62.87 o 
 -27   1   8      243.23      233.03     27.10 o 
 -25   1   8      625.57      658.80     24.52 o 
 -23   1   8      701.05      732.87     25.47 o 
 -21   1   8      999.52      999.32     39.58 o 
 -19   1   8      785.18      763.38     24.31 o 
 -17   1   8      749.73      755.40     30.21 o 
 -15   1   8     9943.72     9170.59    214.83 o 
 -13   1   8      956.24     1000.88     55.31 o 
 -11   1   8     9694.31     9395.33    473.82 o 
  -9   1   8     6346.23     6018.42    207.46 o 
  -7   1   8     4254.31     4826.75    125.60 o 
  -5   1   8     3443.34     3628.93     98.19 o 
  -3   1   8    11406.86    12157.34    273.28 o 
  -1   1   8    23040.80    22389.62    262.77 o 
   1   1   8     2062.93     2078.48     56.95 o 
   3   1   8       24.58       68.55     14.39 o 
   5   1   8       50.89      105.99     10.94 o 
   7   1   8      101.59      151.15     12.69 o 
   9   1   8     2115.54     1969.19     58.67 o 
  11   1   8      196.11      201.54     14.31 o 
  13   1   8       61.46       58.04     14.52 o 
  15   1   8     2949.56     2734.62     72.60 o 
  17   1   8       55.05       69.02     23.35 o 
  19   1   8      650.31      596.17     23.75 o 
  21   1   8        8.95       -0.75     14.56 o 
  23   1   8      673.80      657.51     23.16 o 
  25   1   8     1071.24     1180.81     32.41 o 
 -26   2   8      175.16      207.22     35.93 o 
 -24   2   8      198.86      236.46     26.57 o 
 -22   2   8      983.42      950.51     41.06 o 
 -20   2   8       52.43       49.44     27.03 o 
 -18   2   8        4.56        2.06     26.37 o 
 -16   2   8     1572.99     1538.28     68.84 o 
 -14   2   8     2512.48     2524.48    102.55 o 
 -12   2   8     1737.70     1637.27     72.42 o 
 -10   2   8     1301.92     1369.47     60.64 o 
  -8   2   8     9164.33     9411.10    364.29 o 
  -6   2   8     7233.70     7115.39    327.44 o 
  -4   2   8      472.81      611.59     28.42 o 
  -2   2   8      634.18      738.97     31.88 o 
   0   2   8      225.07      241.26     18.70 o 
   2   2   8      511.02      472.04     19.48 o 
   4   2   8     5998.66     5910.85    279.96 o 
   6   2   8      298.23      275.74     18.23 o 
   8   2   8     2076.40     2048.50     80.02 o 
  10   2   8      285.46      288.97     20.98 o 
  12   2   8     2177.74     2033.82     94.26 o 
  14   2   8     1692.70     1787.39     75.87 o 
  16   2   8       89.07      109.37     21.52 o 
  18   2   8      764.97      766.47     35.44 o 
  20   2   8      277.19      296.08     29.35 o 
  22   2   8        9.70       42.18     16.81 o 
  24   2   8        1.07       22.15     22.32 o 
 -25   3   8      382.05      393.57     29.48 o 
 -23   3   8     2153.23     2291.12     90.32 o 
 -21   3   8     3315.17     3361.02    124.82 o 
 -19   3   8      313.87      314.95     30.97 o 
 -17   3   8    13174.40    12763.12    307.71 o 
 -15   3   8     7718.48     7559.09    268.43 o 
 -13   3   8      873.69      915.63     34.85 o 
 -11   3   8     6422.87     6334.73    278.01 o 
  -9   3   8      304.14      259.88     24.21 o 
  -7   3   8    12279.99    13073.73    435.01 o 
  -5   3   8     3019.87     3711.50    148.39 o 
  -3   3   8     3469.07     3635.74    149.43 o 
  -1   3   8    21024.86    21166.21    392.44 o 
   1   3   8      837.81      909.22     29.51 o 
   3   3   8    19371.95    18720.23    520.58 o 
   5   3   8    18182.06    16679.65    485.10 o 
   7   3   8       71.93      137.15     19.95 o 
   9   3   8     8906.61     8508.21    324.29 o 
  11   3   8       87.21       57.66     18.04 o 
  13   3   8     8795.40     8628.66    277.59 o 
  15   3   8     6067.84     5930.61    211.67 o 
  17   3   8       39.47       45.20     16.71 o 
  19   3   8     1658.18     1629.99     63.38 o 
  21   3   8      256.85      278.32     25.67 o 
  23   3   8      577.06      656.85     35.08 o 
 -24   4   8        1.32        3.55     23.56 o 
 -22   4   8     3118.22     3200.42    105.69 o 
 -20   4   8     1355.11     1265.81     50.17 o 
 -18   4   8      132.05      172.92     23.74 o 
 -16   4   8      986.60     1094.70     48.84 o 
 -14   4   8      939.51      905.28     43.27 o 
 -12   4   8     8313.26     8373.51    288.97 o 
 -10   4   8     3547.42     3288.72    125.85 o 
  -8   4   8     4648.48     5071.89    175.33 o 
  -6   4   8    10781.73    11343.74    394.39 o 
  -4   4   8      685.84      667.27     36.08 o 
  -2   4   8     4653.05     4692.22    172.03 o 
   0   4   8       99.91       89.82     14.16 o 
   2   4   8    11796.74    11434.57    403.38 o 
   4   4   8    13472.71    13788.31    426.10 o 
   6   4   8       51.90       67.94     15.72 o 
   8   4   8     9556.35     9638.52    331.87 o 
  10   4   8     5948.29     5844.22    254.42 o 
  12   4   8       61.61       53.99     18.44 o 
  14   4   8     2593.74     2513.67     89.35 o 
  16   4   8       20.91       33.15     19.13 o 
  18   4   8     3539.59     3519.05    135.88 o 
  20   4   8     1797.90     1770.07     57.62 o 
  22   4   8       15.76       34.46     17.17 o 
  24   4   8     1027.85     1157.38     59.32 o 
 -23   5   8       27.17       73.68     19.24 o 
 -21   5   8       21.06       48.27     21.22 o 
 -19   5   8        3.07       13.75     22.15 o 
 -17   5   8       10.91       24.98     23.36 o 
 -15   5   8      131.35      123.30     22.16 o 
 -13   5   8       68.90       88.44     25.06 o 
 -11   5   8       49.88       49.39     21.96 o 
  -9   5   8      174.60      197.70     28.23 o 
  -7   5   8     2621.82     2853.13    119.60 o 
  -5   5   8     1111.53     1202.76     61.54 o 
  -3   5   8      257.30      281.57     22.92 o 
  -1   5   8       27.02      148.76     57.70 o 
   1   5   8       17.51       44.36     12.47 o 
   3   5   8      928.21      896.18     47.28 o 
   5   5   8       13.53      -13.61     13.61 o 
   7   5   8       36.95       52.97     20.03 o 
   9   5   8     1160.85     1152.78     46.02 o 
  11   5   8        1.53        2.63     23.37 o 
  13   5   8      347.16      328.25     27.58 o 
  15   5   8       69.91       78.95     23.10 o 
  17   5   8       49.63       25.71     20.55 o 
  19   5   8      308.33      270.65     27.24 o 
  21   5   8       13.31        3.33     23.52 o 
  23   5   8       20.56      -22.40     23.11 o 
 -22   6   8      452.93      375.94     40.57 o 
 -20   6   8      522.21      561.16     31.80 o 
 -18   6   8      564.94      611.50     35.51 o 
 -16   6   8     1660.88     1564.69     58.64 o 
 -14   6   8       33.51       51.86     24.04 o 
 -12   6   8      654.38      673.24     36.31 o 
 -10   6   8      107.43       87.99     22.60 o 
  -8   6   8     5253.81     5215.92    219.53 o 
  -6   6   8     6182.15     5930.90    247.18 o 
  -4   6   8      193.00      153.33     26.76 o 
  -2   6   8       48.15       89.69     19.40 o 
   0   6   8     8286.42     8283.11    218.38 o 
   2   6   8      996.91      902.81     52.85 o 
   4   6   8     1930.76     1849.28     73.43 o 
   6   6   8        5.03        0.36     16.49 o 
   8   6   8     3042.98     3326.61    119.07 o 
  10   6   8     4236.91     4274.48    183.26 o 
  12   6   8      935.78      773.41     44.32 o 
  14   6   8     2979.19     2714.44    128.30 o 
  16   6   8      195.84      180.65     22.48 o 
  18   6   8      762.50      800.69     36.30 o 
  20   6   8      579.89      562.17     31.01 o 
 -19   7   8       18.38       27.63     20.71 o 
 -17   7   8     2979.85     2980.65    105.31 o 
 -15   7   8     1776.71     1655.02     59.99 o 
 -13   7   8     3385.77     2879.69    127.50 o 
 -11   7   8     2266.36     2385.02     85.78 o 
  -9   7   8     1460.97     1378.12     62.57 o 
  -7   7   8     3246.14     3317.24    114.33 o 
  -5   7   8      358.44      440.54     29.95 o 
  -3   7   8    10677.12    10145.20    286.93 o 
  -1   7   8     9436.59     9234.65    212.27 o 
   1   7   8    17401.88    16590.68    257.90 o 
   3   7   8     1357.01     1474.83     54.84 o 
   5   7   8     1099.38     1201.87     48.78 o 
   7   7   8     1148.82     1215.13     49.89 o 
   9   7   8     3099.87     3328.40    148.34 o 
  11   7   8      436.30      406.76     31.93 o 
  13   7   8     4434.08     4163.73    138.38 o 
  15   7   8     2427.64     2256.21     97.07 o 
  17   7   8       70.34       35.54     22.11 o 
  19   7   8      871.75      835.63     56.21 o 
 -18   8   8      777.52      776.88     51.16 o 
 -16   8   8      856.30      842.66     39.12 o 
 -14   8   8        0.39       -7.14     25.27 o 
 -12   8   8      465.83      445.08     33.57 o 
 -10   8   8      113.06      174.23     28.91 o 
  -8   8   8       54.24       26.38     28.46 o 
  -6   8   8     1073.32     1086.83     44.15 o 
  -4   8   8      178.69      140.33     24.02 o 
  -2   8   8       16.15       15.66     24.30 o 
   0   8   8      639.78      578.82     24.81 o 
   2   8   8      198.26      166.24     23.10 o 
   4   8   8     2008.90     1958.52     78.33 o 
   6   8   8        0.41       -0.69     17.60 o 
   8   8   8      827.92      938.94     43.58 o 
  10   8   8     2061.76     1958.79     69.39 o 
  12   8   8       35.84       48.11     22.87 o 
  14   8   8      592.01      566.98     32.69 o 
  16   8   8       38.80       71.43     27.74 o 
 -15   9   8      336.01      314.38     43.98 o 
 -13   9   8       85.60       62.32     22.61 o 
 -11   9   8     1367.52     1285.24     49.19 o 
  -9   9   8      599.61      599.35     35.34 o 
  -7   9   8      185.21      229.61     28.98 o 
  -5   9   8      349.98      340.69     28.75 o 
  -3   9   8       41.73       19.13     28.60 o 
  -1   9   8      318.20      336.22     21.53 o 
   1   9   8       47.08       57.18     16.93 o 
   3   9   8     1085.49     1129.73     48.34 o 
   5   9   8      827.23      843.73     39.53 o 
   7   9   8       14.07       27.03     27.57 o 
   9   9   8        9.51        0.65     22.79 o 
  11   9   8       42.28       51.56     20.74 o 
  13   9   8        2.63      -13.81     22.90 o 
 -10  10   8     1761.67     1654.39     73.16 o 
  -8  10   8      114.93       -2.58     34.26 o 
  -6  10   8     1836.06     1752.64     75.16 o 
  -4  10   8       36.16       38.70     19.02 o 
  -2  10   8      949.97      975.19     40.41 o 
   0  10   8      447.00      436.67     59.60 o 
   2  10   8      888.27      808.26     36.49 o 
   4  10   8     1939.11     2037.52     79.22 o 
   6  10   8        3.15       -5.10     19.95 o 
   8  10   8     1880.86     1914.79     73.77 o 
 -25   1   9      671.76      732.88     53.49 o 
 -23   1   9      581.29      592.17     23.24 o 
 -21   1   9     5107.85     4705.46    107.48 o 
 -19   1   9      843.95      816.92     42.75 o 
 -17   1   9      208.31      194.57     20.10 o 
 -15   1   9     7965.50     8000.58    234.35 o 
 -13   1   9     1040.12     1043.19     31.10 o 
 -11   1   9    12565.89    12474.11    271.67 o 
  -9   1   9     3412.69     3281.57    127.33 o 
  -7   1   9      189.42      170.12     12.87 o 
  -5   1   9    31751.07    32233.48   1282.43 o 
  -3   1   9      473.39      515.68     82.97 o 
  -1   1   9    10917.61    11003.09    361.46 o 
   1   1   9    22029.75    22757.31    282.24 o 
   3   1   9        4.29       21.99     19.78 o 
   5   1   9       72.37       63.73      9.62 o 
   7   1   9     2471.94     2455.57     71.72 o 
   9   1   9     2854.09     2793.59     77.46 o 
  11   1   9     4085.47     4055.79    104.89 o 
  13   1   9     5188.38     4696.72    122.22 o 
  15   1   9      430.83      412.83     20.18 o 
  17   1   9     3270.11     3093.07    102.27 o 
  19   1   9     1211.73     1235.09     35.36 o 
  21   1   9      905.55      884.42     26.72 o 
  23   1   9      530.06      672.98     24.43 o 
  25   1   9      273.62      321.29     27.54 o 
 -26   2   9     1022.40      999.30     58.63 o 
 -24   2   9     1076.22     1147.45     41.68 o 
 -22   2   9     1340.66     1404.31     52.40 o 
 -20   2   9     2754.57     2838.49    129.90 o 
 -18   2   9      294.58      314.24     31.46 o 
 -16   2   9     1852.76     1720.96     78.48 o 
 -14   2   9     6981.58     7485.37    270.04 o 
 -12   2   9     2436.55     2329.49     95.37 o 
 -10   2   9     6723.73     6270.05    294.43 o 
  -8   2   9       81.40       83.74     16.47 o 
  -6   2   9     7298.91     7439.13    331.35 o 
  -4   2   9     2110.93     1917.26     91.04 o 
  -2   2   9    17427.34    18587.63    524.99 o 
   0   2   9    20677.28    20457.74    465.18 o 
   2   2   9       35.02       46.17     13.41 o 
   4   2   9    13284.98    11608.21    399.56 o 
   6   2   9     6667.48     6391.33    295.56 o 
   8   2   9     5501.86     5083.82    174.78 o 
  10   2   9    19038.39    17898.47    437.19 o 
  12   2   9     1256.83     1198.69     50.59 o 
  14   2   9     1196.03     1101.79     49.99 o 
  16   2   9     4553.08     4994.16    188.77 o 
  18   2   9     1210.91     1162.05     49.95 o 
  20   2   9     4874.05     5028.47    144.36 o 
  22   2   9      740.27      696.63     33.23 o 
  24   2   9      287.68      352.56     41.92 o 
 -25   3   9       16.37       68.85     26.91 o 
 -23   3   9       16.63       19.52     25.02 o 
 -21   3   9      288.02      299.57     28.41 o 
 -19   3   9      308.13      310.20     31.06 o 
 -17   3   9      585.88      564.23     33.93 o 
 -15   3   9      879.02      832.72     37.33 o 
 -13   3   9      217.48      194.69     24.42 o 
 -11   3   9      162.77      156.02     25.54 o 
  -9   3   9      646.88      705.32     33.11 o 
  -7   3   9     1690.32     1818.45     73.90 o 
  -5   3   9     3808.71     3814.17    157.32 o 
  -3   3   9      291.46      304.48     24.75 o 
  -1   3   9     3335.29     3141.05     86.85 o 
   1   3   9       94.49      114.12     16.19 o 
   3   3   9      978.55      982.68     49.29 o 
   5   3   9     3209.79     3031.62    123.24 o 
   7   3   9      305.33      274.69     21.40 o 
   9   3   9     2541.37     2396.84     93.48 o 
  11   3   9      311.21      378.98     25.69 o 
  13   3   9      169.16      158.21     22.48 o 
  15   3   9     3938.53     3666.19    164.11 o 
  17   3   9      462.92      421.59     29.26 o 
  19   3   9       59.28       62.00     24.26 o 
  21   3   9      134.47      164.11     28.01 o 
  23   3   9        2.12      -16.36     16.36 o 
 -24   4   9      239.92      243.12     38.15 o 
 -22   4   9       43.32       56.12     18.83 o 
 -20   4   9     1338.63     1466.69     55.42 o 
 -18   4   9       21.49        6.29     24.28 o 
 -16   4   9      527.58      626.30     31.49 o 
 -14   4   9      511.51      514.29     31.56 o 
 -12   4   9     1810.07     1904.52     79.50 o 
 -10   4   9     2539.34     2814.63    111.69 o 
  -8   4   9     1556.51     1599.18     66.87 o 
  -6   4   9     1156.00     1226.44     38.43 o 
  -4   4   9       26.63       49.18     17.91 o 
  -2   4   9     1082.32     1021.40     53.01 o 
   0   4   9      151.47      135.30     16.60 o 
   2   4   9      561.24      616.44     28.92 o 
   4   4   9     3531.81     3560.41    133.19 o 
   6   4   9     4117.14     4059.45    150.16 o 
   8   4   9       55.70       62.12     19.34 o 
  10   4   9     5304.75     5369.71    225.62 o 
  12   4   9      908.13      873.40     44.78 o 
  14   4   9       40.21       28.98     19.53 o 
  16   4   9       53.24       90.47     23.41 o 
  18   4   9      671.43      663.84     37.19 o 
  20   4   9     1222.45     1189.07     42.68 o 
  22   4   9      293.66      298.12     25.98 o 
 -23   5   9       51.70       36.71     38.86 o 
 -21   5   9     2756.17     2831.23     92.07 o 
 -19   5   9     2745.57     2901.58    110.39 o 
 -17   5   9      930.65      914.93     40.98 o 
 -15   5   9     5906.66     5590.71    184.70 o 
 -13   5   9       31.94       38.27     19.30 o 
 -11   5   9     4147.73     4717.48    197.36 o 
  -9   5   9     4918.56     4871.87    226.95 o 
  -7   5   9     1127.20     1176.01     53.97 o 
  -5   5   9    10640.91    10811.80    343.47 o 
  -3   5   9      891.12      863.73     46.33 o 
  -1   5   9      335.54      342.81     20.95 o 
   1   5   9     6847.22     6754.69    202.65 o 
   3   5   9      189.42      195.59     22.37 o 
   5   5   9     6629.78     6510.54    263.67 o 
   7   5   9     1283.65     1211.51     51.57 o 
   9   5   9      176.59      230.77     22.64 o 
  11   5   9     2126.10     1902.82     74.99 o 
  13   5   9      955.92      915.99     42.83 o 
  15   5   9     4643.45     4525.16    154.81 o 
  17   5   9      877.34      852.98     38.32 o 
  19   5   9      529.20      583.22     31.17 o 
  21   5   9       39.16       11.46     17.33 o 
 -22   6   9       54.01       96.67     32.59 o 
 -20   6   9     1218.95     1228.51     43.34 o 
 -18   6   9        4.77       41.12     19.16 o 
 -16   6   9     2353.40     2318.40    105.11 o 
 -14   6   9     1053.99     1135.46     51.09 o 
 -12   6   9      771.81      734.69     37.04 o 
 -10   6   9      775.40      823.29     40.99 o 
  -8   6   9      149.56      175.39     30.23 o 
  -6   6   9     5787.75     6047.55    229.76 o 
  -4   6   9     1575.13     1472.34     57.17 o 
  -2   6   9       36.22       72.11     20.15 o 
   0   6   9       55.37       97.87     23.40 o 
   2   6   9     3186.41     3532.30    124.14 o 
   4   6   9     2078.96     1998.33     84.52 o 
   6   6   9     2369.09     2405.29     96.85 o 
   8   6   9      645.22      593.80     33.25 o 
  10   6   9      358.08      359.38     32.57 o 
  12   6   9      501.88      489.81     35.33 o 
  14   6   9      481.57      504.16     30.04 o 
  16   6   9      248.79      251.13     29.19 o 
  18   6   9      418.88      438.62     32.97 o 
  20   6   9      123.20       89.33     32.12 o 
 -19   7   9        1.45        8.27     41.09 o 
 -17   7   9        4.41        8.50     18.01 o 
 -15   7   9        3.56       34.72     20.23 o 
 -13   7   9       20.32       27.88     25.87 o 
 -11   7   9      171.71      187.09     28.61 o 
  -9   7   9      165.57      181.99     27.71 o 
  -7   7   9      365.67      299.47     28.65 o 
  -5   7   9      945.52     1037.24     51.91 o 
  -3   7   9      245.65      200.48     24.59 o 
  -1   7   9     3074.63     2978.47     79.02 o 
   1   7   9     2529.26     2552.11     67.07 o 
   3   7   9       82.92       88.39     22.72 o 
   5   7   9      123.86      136.96     22.55 o 
   7   7   9      364.50      375.36     33.90 o 
   9   7   9      671.75      645.55     36.66 o 
  11   7   9        2.20      -20.97     23.67 o 
  13   7   9      118.31       95.32     23.10 o 
  15   7   9      102.69      130.44     24.45 o 
  17   7   9      213.38      204.81     28.67 o 
 -16   8   9     2112.42     2186.17     78.13 o 
 -14   8   9      615.52      587.02     33.13 o 
 -12   8   9      570.31      528.50     31.55 o 
 -10   8   9     2879.43     2841.94    116.18 o 
  -8   8   9       88.05       78.18     23.05 o 
  -6   8   9     3413.35     3508.21    137.76 o 
  -4   8   9     1901.30     1824.69     63.58 o 
  -2   8   9      593.25      612.17     35.06 o 
   0   8   9     5348.68     5297.56    183.84 o 
   2   8   9      249.50      230.88     27.85 o 
   4   8   9     7151.57     6885.47    191.42 o 
   6   8   9     3090.83     3346.60    130.11 o 
   8   8   9      184.88      180.48     27.66 o 
  10   8   9     3350.18     3364.18    119.60 o 
  12   8   9      296.34      283.68     25.88 o 
  14   8   9      184.16      130.53     23.87 o 
  16   8   9      364.20      405.85     40.13 o 
 -13   9   9       65.50       45.74     33.04 o 
 -11   9   9     1051.74     1166.78     44.33 o 
  -9   9   9     1669.86     1556.71     77.52 o 
  -7   9   9      409.06      367.79     29.25 o 
  -5   9   9     1449.83     1496.15     55.19 o 
  -3   9   9       23.93        0.44     22.05 o 
  -1   9   9     1872.93     1919.56     51.88 o 
   1   9   9     1567.39     1539.26     46.37 o 
   3   9   9     1507.57     1646.95     59.58 o 
   5   9   9     2555.03     2503.93    101.33 o 
   7   9   9        1.81       24.44     23.37 o 
   9   9   9     2110.93     2057.81     84.24 o 
  11   9   9     1040.30     1062.55     37.95 o 
  -8  10   9        7.55       42.03     33.14 o 
  -6  10   9       81.90       22.13     31.25 o 
  -4  10   9       56.32       33.38     19.03 o 
  -2  10   9       26.49       47.40     23.74 o 
   0  10   9      332.37      335.46     19.21 o 
   2  10   9      138.16       98.72     22.85 o 
   4  10   9       10.79      -27.13     27.13 o 
   6  10   9        2.14       20.06     25.61 o 
 -26   0  10     2034.96     2152.40     78.48 o 
 -24   0  10     7979.36     8433.86    150.69 o 
 -22   0  10     2048.58     2011.46     91.12 o 
 -20   0  10       19.97       57.72     21.59 o 
 -18   0  10     1784.15     1687.42     66.02 o 
 -16   0  10     7056.56     6496.51    222.55 o 
 -14   0  10     8925.91     8757.47    285.66 o 
 -12   0  10      778.32      872.61     34.54 o 
 -10   0  10    19204.56    18174.27    470.86 o 
  -8   0  10     5024.37     4140.08    156.20 o 
  -6   0  10      131.98       57.93     16.62 o 
  -4   0  10    24371.42    25916.16    612.97 o 
  -2   0  10     9092.59     9654.28    374.80 o 
   0   0  10     5275.43     4893.46    129.36 o 
   2   0  10    14005.67    12933.00    434.28 o 
   4   0  10    12549.81    12983.32    423.08 o 
   6   0  10    14329.66    12285.34    409.68 o 
   8   0  10     6834.28     6606.38    278.16 o 
  10   0  10     2060.73     1986.23     85.13 o 
  12   0  10     8002.31     7499.91    275.93 o 
  14   0  10      182.49      220.05     27.26 o 
  16   0  10      236.17      227.68     23.49 o 
  18   0  10      826.31      811.56     37.03 o 
  20   0  10      238.94      284.13     28.35 o 
  22   0  10      873.66      844.96     37.90 o 
  24   0  10       59.29       64.41     28.84 o 
 -25   1  10      442.83      433.98     20.90 o 
 -23   1  10      578.50      567.53     39.30 o 
 -21   1  10      967.51      955.18     28.83 o 
 -19   1  10     6915.85     6592.52    183.62 o 
 -17   1  10      719.87      728.70     47.86 o 
 -15   1  10      528.03      571.24     21.55 o 
 -13   1  10     5607.56     5443.10    166.07 o 
 -11   1  10      698.38      656.56     21.76 o 
  -9   1  10     1231.44     1257.33     35.46 o 
  -7   1  10       18.07       37.51     11.77 o 
  -5   1  10       87.06       45.56     14.13 o 
  -3   1  10     5410.51     5207.32    210.82 o 
  -1   1  10       18.50       25.90     12.76 o 
   1   1  10     5782.71     5745.57    164.57 o 
   3   1  10     1882.86     1588.73     53.37 o 
   5   1  10      789.56      793.47     28.50 o 
   7   1  10      273.35      242.18     15.75 o 
   9   1  10      827.25      803.09     25.72 o 
  11   1  10     2771.30     2676.21     73.80 o 
  13   1  10       14.19       17.34     13.62 o 
  15   1  10      438.79      402.30     30.98 o 
  17   1  10       79.57       76.85     20.66 o 
  19   1  10       63.12       52.05     16.55 o 
  21   1  10      911.62      937.13     27.59 o 
  23   1  10      210.81      196.34     30.35 o 
 -24   2  10       21.64        9.42     24.15 o 
 -22   2  10       21.53       18.37     26.32 o 
 -20   2  10      102.25      113.89     24.58 o 
 -18   2  10        9.05        5.68     27.42 o 
 -16   2  10      507.82      550.93     31.95 o 
 -14   2  10      110.78      165.98     28.32 o 
 -12   2  10     2792.72     2726.94    106.68 o 
 -10   2  10     4830.82     4811.83    171.45 o 
  -8   2  10      862.85      849.78     40.02 o 
  -6   2  10     1786.25     1801.97     75.23 o 
  -4   2  10     2594.88     2766.68    110.52 o 
  -2   2  10       75.53       70.04     17.05 o 
   0   2  10     3798.20     3689.88    194.83 o 
   2   2  10      772.89      725.94     36.22 o 
   4   2  10       51.97       84.91     16.04 o 
   6   2  10     3274.03     3025.60    123.86 o 
   8   2  10     1506.53     1460.80     57.92 o 
  10   2  10      430.92      441.26     27.62 o 
  12   2  10      454.86      448.55     27.12 o 
  14   2  10       27.04       12.01     21.76 o 
  16   2  10     2884.96     2619.97     91.08 o 
  18   2  10      247.56      245.91     23.58 o 
  20   2  10       91.54       68.87     25.07 o 
  22   2  10       32.62       63.79     20.38 o 
  24   2  10      155.63      208.46     32.77 o 
 -25   3  10     1074.04     1075.10     57.19 o 
 -23   3  10      262.88      315.39     25.10 o 
 -21   3  10     1794.42     1725.91     84.33 o 
 -19   3  10     5972.73     5887.59    169.14 o 
 -17   3  10     2282.38     2354.66     82.93 o 
 -15   3  10     6822.92     6674.37    229.94 o 
 -13   3  10    10161.88    10217.86    300.78 o 
 -11   3  10     1175.21     1155.70     50.41 o 
  -9   3  10      101.90       82.46     22.75 o 
  -7   3  10      279.31      302.71     24.65 o 
  -5   3  10    12472.22    12752.54    410.95 o 
  -3   3  10     8090.36     8213.73    334.10 o 
  -1   3  10       27.35       33.02     11.49 o 
   1   3  10     3546.18     3514.22    194.29 o 
   3   3  10       14.05       -9.94     16.88 o 
   5   3  10     5160.08     4858.37    168.23 o 
   7   3  10     9315.24     8883.57    314.67 o 
   9   3  10      136.32       92.56     18.04 o 
  11   3  10     2418.31     2376.89     91.82 o 
  13   3  10      381.29      334.21     28.78 o 
  15   3  10     8315.54     8044.74    222.71 o 
  17   3  10     7566.49     7582.06    192.02 o 
  19   3  10       10.55       23.64     22.99 o 
  21   3  10     1573.47     1603.05     73.11 o 
  23   3  10       49.75       49.03     32.36 o 
 -24   4  10      765.40      682.79     50.82 o 
 -22   4  10      522.57      493.54     29.40 o 
 -20   4  10     1509.62     1578.16     58.96 o 
 -18   4  10      440.70      453.33     32.00 o 
 -16   4  10       58.34       51.20     20.25 o 
 -14   4  10     1531.25     1534.97     62.49 o 
 -12   4  10     2582.85     2403.53     93.97 o 
 -10   4  10    15657.92    16042.14    393.80 o 
  -8   4  10    16833.96    16572.55    421.47 o 
  -6   4  10     1364.48     1370.68     55.06 o 
  -4   4  10      740.43      827.02     38.85 o 
  -2   4  10      115.63      102.41     23.06 o 
   0   4  10     5200.79     5253.24    182.31 o 
   2   4  10     5898.82     5590.54    273.44 o 
   4   4  10     1414.90     1432.77     62.48 o 
   6   4  10     8994.06     8919.53    308.41 o 
   8   4  10      692.83      736.87     35.58 o 
  10   4  10     4279.61     4263.50    197.62 o 
  12   4  10     4943.60     4708.81    184.95 o 
  14   4  10       25.22       35.73     20.83 o 
  16   4  10     2311.12     2281.86    110.42 o 
  18   4  10      176.51      182.13     28.39 o 
  20   4  10     1405.93     1361.73     45.77 o 
  22   4  10     1146.22     1154.92     59.64 o 
 -21   5  10        6.82      -16.08     25.94 o 
 -19   5  10        8.38       33.77     19.89 o 
 -17   5  10       13.37       10.18     17.59 o 
 -15   5  10        5.84       28.28     24.81 o 
 -13   5  10     1888.80     1826.83     73.37 o 
 -11   5  10       90.98      134.42     27.14 o 
  -9   5  10      760.89      736.21     35.37 o 
  -7   5  10        0.13       25.45     18.16 o 
  -5   5  10     1610.99     1600.11     68.51 o 
  -3   5  10      276.03      314.96     29.64 o 
  -1   5  10     1838.57     1767.90     50.33 o 
   1   5  10     3030.25     3093.59     79.38 o 
   3   5  10      204.66      226.62     26.05 o 
   5   5  10      791.19      692.70     35.66 o 
   7   5  10      445.15      462.86     27.55 o 
   9   5  10      648.77      595.68     31.41 o 
  11   5  10      119.31       84.36     22.18 o 
  13   5  10       16.25        0.45     18.56 o 
  15   5  10       21.02       21.28     16.37 o 
  17   5  10       59.80       69.11     22.61 o 
  19   5  10        0.45        3.43     19.43 o 
  21   5  10       13.67       10.51     27.98 o 
 -20   6  10       74.15       53.70     23.95 o 
 -18   6  10        4.81       -0.89     20.75 o 
 -16   6  10     1261.19     1332.93     52.00 o 
 -14   6  10     2639.51     2741.43    117.48 o 
 -12   6  10      118.64      101.74     26.58 o 
 -10   6  10     3953.68     3884.37    163.18 o 
  -8   6  10      917.18      980.74     46.68 o 
  -6   6  10     1652.24     1670.54     68.14 o 
  -4   6  10    11310.24    11663.59    312.35 o 
  -2   6  10       31.61       28.83     19.10 o 
   0   6  10     1108.10     1182.09     81.15 o 
   2   6  10     1028.52     1012.73     53.89 o 
   4   6  10      298.29      276.66     25.15 o 
   6   6  10     3982.72     3725.72    168.91 o 
   8   6  10       27.40       42.41     20.77 o 
  10   6  10     1009.40     1086.87     47.39 o 
  12   6  10     2568.18     2421.10    120.19 o 
  14   6  10        0.44       -7.69     22.95 o 
  16   6  10     1079.29     1131.72     44.14 o 
  18   6  10      498.84      508.01     30.47 o 
 -19   7  10     5032.10     5231.49    111.74 o 
 -17   7  10      802.43      816.39     37.14 o 
 -15   7  10     1141.83     1060.52     40.79 o 
 -13   7  10     1554.72     1464.16     55.27 o 
 -11   7  10      303.64      293.38     28.56 o 
  -9   7  10     1281.00     1213.56     45.56 o 
  -7   7  10      556.29      549.12     33.92 o 
  -5   7  10     8816.77     8989.04    238.63 o 
  -3   7  10     1293.97     1333.65     53.65 o 
  -1   7  10     1808.80     1870.56     69.61 o 
   1   7  10    11097.59    10999.80    188.71 o 
   3   7  10     3106.35     3160.26    147.38 o 
   5   7  10      206.32      213.18     26.09 o 
   7   7  10       27.31       40.49     22.52 o 
   9   7  10      433.46      396.89     31.21 o 
  11   7  10     5235.93     5311.06    147.32 o 
  13   7  10      563.20      514.30     32.51 o 
  15   7  10      483.47      444.38     31.22 o 
  17   7  10     1388.73     1455.11     67.67 o 
 -16   8  10      435.22      470.45     47.35 o 
 -14   8  10     1333.42     1455.59     69.73 o 
 -12   8  10      109.92       79.42     21.25 o 
 -10   8  10       76.28      120.84     27.03 o 
  -8   8  10      352.41      335.93     29.44 o 
  -6   8  10      255.83      189.70     25.60 o 
  -4   8  10      373.16      369.39     31.39 o 
  -2   8  10      335.42      334.63     29.22 o 
   0   8  10       45.53       40.78     16.06 o 
   2   8  10      328.54      279.61     31.34 o 
   4   8  10      635.09      593.29     39.82 o 
   6   8  10      326.60      325.66     29.44 o 
   8   8  10       47.67       72.79     18.95 o 
  10   8  10      282.27      279.17     27.82 o 
  12   8  10      586.97      539.51     33.37 o 
  14   8  10       71.84      113.18     37.89 o 
 -13   9  10      421.61      382.74     48.39 o 
 -11   9  10      213.98      139.87     38.99 o 
  -9   9  10      573.50      520.85     33.04 o 
  -7   9  10      221.22      198.18     25.24 o 
  -5   9  10      122.98       81.46     22.29 o 
  -3   9  10      230.83      247.31     26.89 o 
  -1   9  10       33.77       42.47     18.38 o 
   1   9  10     1514.13     1422.23     90.42 o 
   3   9  10        8.61       21.28     18.50 o 
   5   9  10      255.86      234.06     27.94 o 
   7   9  10      505.83      414.10     32.50 o 
   9   9  10      135.02      122.98     21.38 o 
  11   9  10       46.08       90.06     38.10 o 
  -6  10  10      719.46      690.20     56.62 o 
  -4  10  10      298.39      354.75     45.37 o 
  -2  10  10        6.40       41.82     29.82 o 
   0  10  10     1621.95     1627.92     74.99 o 
   2  10  10     1601.56     1537.01     66.70 o 
   4  10  10      250.80      307.44     41.75 o 
 -25   1  11       26.14       19.43     24.77 o 
 -23   1  11     1337.32     1266.68    102.58 o 
 -21   1  11       31.18       31.37     22.36 o 
 -19   1  11     1584.14     1588.40     44.86 o 
 -17   1  11     1110.33     1097.97     43.99 o 
 -15   1  11       20.29        8.76     23.84 o 
 -13   1  11     1481.60     1483.09     41.55 o 
 -11   1  11       42.15       24.85     11.20 o 
  -9   1  11     2014.24     1839.58     57.56 o 
  -7   1  11     1492.93     1632.61     50.66 o 
  -5   1  11     1572.20     1492.23     41.62 o 
  -3   1  11    10185.86    10363.28    310.14 o 
  -1   1  11     2879.93     3192.03     63.93 o 
   1   1  11     7687.91     7369.48    163.20 o 
   3   1  11     2844.80     2619.66     76.79 o 
   5   1  11       62.69       93.83     12.26 o 
   7   1  11     2385.81     2280.11     65.19 o 
   9   1  11      191.11      198.34     14.43 o 
  11   1  11    12865.08    12761.34    241.71 o 
  13   1  11     3114.60     3152.17     75.81 o 
  15   1  11     2364.14     2358.77     77.46 o 
  17   1  11     1652.33     1590.24     43.54 o 
  19   1  11       63.35       83.82     16.23 o 
  21   1  11      559.49      618.05     22.72 o 
  23   1  11      178.03      158.12     25.51 o 
 -24   2  11      909.21     1014.56     36.60 o 
 -22   2  11      722.86      817.05     37.40 o 
 -20   2  11     3781.68     3589.31    126.39 o 
 -18   2  11     3776.44     3919.79    149.41 o 
 -16   2  11      168.87      181.86     25.58 o 
 -14   2  11     3609.53     3708.74    171.29 o 
 -12   2  11     2165.14     2262.14     87.57 o 
 -10   2  11     1288.83     1320.99     58.90 o 
  -8   2  11     6201.03     6444.72    271.98 o 
  -6   2  11     3770.12     3905.26    147.92 o 
  -4   2  11     4060.39     4238.19    161.96 o 
  -2   2  11     4638.54     4505.28    173.99 o 
   0   2  11     3449.33     3730.61     98.99 o 
   2   2  11    24180.61    22941.43    516.26 o 
   4   2  11      795.23      782.08     28.49 o 
   6   2  11     3033.62     2823.45    108.98 o 
   8   2  11     8937.45     8100.34    292.88 o 
  10   2  11       41.44       72.14     18.51 o 
  12   2  11     2529.27     2580.70     96.08 o 
  14   2  11      391.07      370.76     27.28 o 
  16   2  11     1118.13     1222.39     53.64 o 
  18   2  11     3596.24     3622.11    127.54 o 
  20   2  11       61.29       45.78     22.36 o 
  22   2  11     2468.33     2514.88     79.10 o 
 -23   3  11      314.48      302.16     25.99 o 
 -21   3  11        0.07       13.29     25.24 o 
 -19   3  11     1708.15     1664.20     62.56 o 
 -17   3  11      810.96      764.79     38.01 o 
 -15   3  11        2.42      -10.15     21.38 o 
 -13   3  11     1035.55     1183.31     52.37 o 
 -11   3  11      931.58      848.67     42.00 o 
  -9   3  11       39.10       52.54     25.08 o 
  -7   3  11      511.76      614.56     32.63 o 
  -5   3  11        0.48       -0.10     20.81 o 
  -3   3  11     2320.27     2424.66    107.17 o 
  -1   3  11     3356.39     3319.51    144.63 o 
   1   3  11      783.48      751.09     24.30 o 
   3   3  11      657.56      675.02     29.12 o 
   5   3  11     2313.51     2099.10     85.82 o 
   7   3  11       23.27       19.45     16.11 o 
   9   3  11      247.08      202.47     22.91 o 
  11   3  11     1753.13     1548.04     66.54 o 
  13   3  11      913.78      906.75     36.40 o 
  15   3  11      657.68      703.41     34.05 o 
  17   3  11      127.15      112.46     26.09 o 
  19   3  11      287.76      231.51     27.20 o 
  21   3  11        1.06       25.27     17.84 o 
 -22   4  11        2.39        5.08     18.26 o 
 -20   4  11      327.58      315.15     27.95 o 
 -18   4  11      866.49      877.05     39.67 o 
 -16   4  11     1475.79     1484.15     58.56 o 
 -14   4  11     4588.46     4906.25    180.19 o 
 -12   4  11     1873.40     1702.49     73.85 o 
 -10   4  11     2899.47     2652.05    100.09 o 
  -8   4  11     8015.03     8289.82    296.25 o 
  -6   4  11     6705.04     6509.40    270.47 o 
  -4   4  11      172.55      206.76     22.59 o 
  -2   4  11       63.84       94.04     22.97 o 
   0   4  11     2262.82     2438.39     96.58 o 
   2   4  11     1425.62     1437.52     66.89 o 
   4   4  11     1477.86     1415.39     52.72 o 
   6   4  11      622.86      630.73     30.70 o 
   8   4  11     3509.81     3590.27    122.96 o 
  10   4  11      681.92      665.92     32.55 o 
  12   4  11      117.52      108.39     24.25 o 
  14   4  11      511.18      499.34     30.39 o 
  16   4  11      300.50      362.36     28.04 o 
  18   4  11      313.50      372.97     29.16 o 
  20   4  11      381.57      416.09     28.69 o 
 -21   5  11      436.82      399.65     28.43 o 
 -19   5  11     1298.20     1267.87     47.91 o 
 -17   5  11     1743.52     1793.80     63.50 o 
 -15   5  11      125.06      125.94     22.57 o 
 -13   5  11     8784.42     8133.53    222.46 o 
 -11   5  11      362.77      414.08     29.77 o 
  -9   5  11     4175.75     4348.80    188.23 o 
  -7   5  11     4786.15     4499.58    200.92 o 
  -5   5  11      916.21      951.67     40.26 o 
  -3   5  11    12653.27    12197.99    335.31 o 
  -1   5  11      771.27      752.96     27.03 o 
   1   5  11      206.18      203.75     19.00 o 
   3   5  11     1449.97     1503.74     65.52 o 
   5   5  11      198.40      158.02     26.52 o 
   7   5  11     3240.27     3438.92    164.48 o 
   9   5  11      209.54      273.89     27.31 o 
  11   5  11     2295.85     2322.62     88.08 o 
  13   5  11     5275.56     5167.28    160.38 o 
  15   5  11      121.89      111.86     24.04 o 
  17   5  11     2036.90     2108.64     85.00 o 
  19   5  11      546.72      530.07     30.31 o 
 -20   6  11        1.40       -9.88     33.70 o 
 -18   6  11     1190.25     1207.64     42.46 o 
 -16   6  11      205.39      192.25     23.56 o 
 -14   6  11      896.71      851.89     40.82 o 
 -12   6  11     1098.00     1050.64     46.00 o 
 -10   6  11      440.71      429.25     35.39 o 
  -8   6  11     4247.81     4258.97    169.03 o 
  -6   6  11      192.12      190.93     28.04 o 
  -4   6  11     3684.38     3475.69    110.76 o 
  -2   6  11      725.11      652.50     34.31 o 
   0   6  11      291.74      312.53     37.69 o 
   2   6  11     3809.76     4027.54    172.45 o 
   4   6  11      316.21      356.66     30.65 o 
   6   6  11     1909.79     1790.97     65.56 o 
   8   6  11     2762.00     2910.87     93.49 o 
  10   6  11     1906.97     1642.91     64.26 o 
  12   6  11       79.34      113.03     20.75 o 
  14   6  11       33.68       40.24     25.31 o 
  16   6  11      602.34      599.49     31.97 o 
  18   6  11     1145.45     1287.08     61.74 o 
 -17   7  11       44.37       94.48     22.06 o 
 -15   7  11       30.29        6.46     18.31 o 
 -13   7  11      167.66      128.71     22.41 o 
 -11   7  11       51.14       74.85     22.96 o 
  -9   7  11       12.58      -15.37     20.43 o 
  -7   7  11      171.11      191.09     24.40 o 
  -5   7  11      309.19      270.42     28.53 o 
  -3   7  11       21.02       33.99     22.75 o 
  -1   7  11      498.10      470.73     24.02 o 
   1   7  11      171.75      172.31     18.69 o 
   3   7  11       69.68      108.17     23.47 o 
   5   7  11       76.64       13.22     27.56 o 
   7   7  11       12.34       43.08     24.56 o 
   9   7  11      139.54       78.56     24.19 o 
  11   7  11     1594.11     1492.95     48.44 o 
  13   7  11      284.40      261.50     26.85 o 
  15   7  11       15.70        5.08     17.67 o 
 -14   8  11     2581.75     2715.35     83.55 o 
 -12   8  11      761.71      826.41     39.50 o 
 -10   8  11        3.58       -2.39     20.13 o 
  -8   8  11     2075.13     2114.23     90.99 o 
  -6   8  11       17.42       -4.94     22.91 o 
  -4   8  11     1816.25     1659.36     61.68 o 
  -2   8  11      237.26      308.61     31.15 o 
   0   8  11       24.88       30.23     26.34 o 
   2   8  11     4714.82     4595.66    141.95 o 
   4   8  11       10.80       42.57     21.82 o 
   6   8  11     3427.54     3349.65    115.95 o 
   8   8  11     4747.39     4926.03    131.78 o 
  10   8  11      918.67      900.24     38.87 o 
  12   8  11      436.65      431.10     27.61 o 
 -11   9  11      234.66      222.35     41.24 o 
  -9   9  11      171.71      146.47     34.86 o 
  -7   9  11     1192.83     1139.29     42.64 o 
  -5   9  11      358.74      357.18     28.76 o 
  -3   9  11     1800.80     1840.47     82.75 o 
  -1   9  11      404.10      387.55     22.09 o 
   1   9  11       11.38       11.46     13.27 o 
   3   9  11      909.48      806.11     37.99 o 
   5   9  11      357.52      347.58     29.62 o 
   7   9  11      884.87      868.63     37.33 o 
   9   9  11       23.61       35.72     31.21 o 
 -24   0  12       65.46       95.85     33.49 o 
 -22   0  12     4454.46     4218.60    111.99 o 
 -20   0  12      446.21      483.91     32.89 o 
 -18   0  12      401.93      420.76     28.18 o 
 -16   0  12      391.58      386.74     29.34 o 
 -14   0  12     8233.68     8070.21    245.33 o 
 -12   0  12    20872.66    19198.97    410.44 o 
 -10   0  12     2004.22     1761.26     78.05 o 
  -8   0  12     7088.84     7254.30    285.17 o 
  -6   0  12    13233.28    13233.73    393.50 o 
  -4   0  12      370.23      447.26     26.55 o 
  -2   0  12    23701.94    24905.43    554.13 o 
   0   0  12     8334.85     8590.51    468.11 o 
   2   0  12      957.63      874.71     35.49 o 
   4   0  12     2044.97     1994.37     71.06 o 
   6   0  12     4564.89     4833.35    227.69 o 
   8   0  12    40202.34    37919.17    609.57 o 
  10   0  12    18687.27    17179.27    391.45 o 
  12   0  12      103.59       89.03     19.17 o 
  14   0  12      412.41      361.10     28.08 o 
  16   0  12      301.74      309.68     29.49 o 
  18   0  12     2296.17     2495.89    101.64 o 
  20   0  12      352.68      370.30     28.24 o 
  22   0  12      727.32      841.19     50.33 o 
 -23   1  12      753.13      719.56     33.09 o 
 -21   1  12      953.29      959.95     50.42 o 
 -19   1  12      292.77      315.37     18.84 o 
 -17   1  12     4689.07     4766.17    114.74 o 
 -15   1  12      862.14      819.70     26.31 o 
 -13   1  12     1286.04     1223.20     34.06 o 
 -11   1  12     1777.23     1727.30     50.88 o 
  -9   1  12       37.77       64.79     13.96 o 
  -7   1  12     2829.16     2759.90     77.17 o 
  -5   1  12      681.23      717.61     25.19 o 
  -3   1  12     3896.46     4023.60    102.88 o 
  -1   1  12     5898.68     6046.13    141.80 o 
   1   1  12       19.15        1.30      8.40 o 
   3   1  12     6327.15     6117.56    322.00 o 
   5   1  12     2586.15     2523.57     71.29 o 
   7   1  12      509.25      514.28     21.82 o 
   9   1  12     1686.22     1669.47     45.61 o 
  11   1  12      162.69      168.66     15.96 o 
  13   1  12     4550.71     4397.46    123.71 o 
  15   1  12      127.88      131.64     16.45 o 
  17   1  12       46.65       72.92     30.69 o 
  19   1  12      420.53      423.54     21.84 o 
  21   1  12       35.61       56.03     16.88 o 
 -24   2  12      312.80      329.30     44.46 o 
 -22   2  12       21.39       -8.16     21.01 o 
 -20   2  12       25.35       56.65     17.55 o 
 -18   2  12       54.02       47.27     23.90 o 
 -16   2  12       55.17       75.13     24.82 o 
 -14   2  12       33.14       98.01     23.15 o 
 -12   2  12      142.92       99.16     21.13 o 
 -10   2  12      904.89      827.07     39.86 o 
  -8   2  12       67.55       62.40     19.83 o 
  -6   2  12      851.71      873.48     34.16 o 
  -4   2  12       70.40      100.10     19.49 o 
  -2   2  12      229.48      268.63     25.14 o 
   0   2  12     1057.12     1037.95     30.94 o 
   2   2  12     1827.77     1754.59     76.42 o 
   4   2  12       27.10       59.49     16.23 o 
   6   2  12      584.90      582.21     29.97 o 
   8   2  12      498.78      485.91     27.56 o 
  10   2  12      202.97      187.72     22.87 o 
  12   2  12      500.31      521.88     32.15 o 
  14   2  12      155.40      117.08     26.06 o 
  16   2  12      844.87      840.64     39.34 o 
  18   2  12      620.88      675.90     37.18 o 
  20   2  12      194.61      195.49     24.88 o 
  22   2  12       42.22        9.85     30.35 o 
 -23   3  12     2293.47     2262.26     77.00 o 
 -21   3  12     1634.55     1630.50     76.54 o 
 -19   3  12      877.21      850.14     36.72 o 
 -17   3  12      642.10      692.68     36.66 o 
 -15   3  12     4887.78     4526.11    167.48 o 
 -13   3  12     3440.58     3334.11    110.73 o 
 -11   3  12     1670.34     1776.41     77.23 o 
  -9   3  12        3.47       27.18     23.93 o 
  -7   3  12       27.50       64.68     21.04 o 
  -5   3  12      420.34      506.67     32.39 o 
  -3   3  12    14954.27    15543.28    410.09 o 
  -1   3  12      385.58      374.52     33.02 o 
   1   3  12        3.54        8.31     11.59 o 
   3   3  12     5099.33     4972.43    218.37 o 
   5   3  12     1087.06      898.66     34.78 o 
   7   3  12      121.28      171.44     23.92 o 
   9   3  12      128.65      111.45     20.15 o 
  11   3  12      493.92      592.87     31.54 o 
  13   3  12     2493.83     2708.67    124.39 o 
  15   3  12       20.23       28.62     22.01 o 
  17   3  12     2197.60     2346.91     98.69 o 
  19   3  12     4886.70     5112.29    118.83 o 
  21   3  12       73.97      106.66     35.13 o 
 -22   4  12      392.77      385.12     45.80 o 
 -20   4  12      172.80      167.68     22.83 o 
 -18   4  12     1506.17     1484.28     54.45 o 
 -16   4  12       32.54       -5.92     27.98 o 
 -14   4  12      279.12      268.28     28.14 o 
 -12   4  12     4835.71     4985.42    185.68 o 
 -10   4  12        6.10        9.30     22.70 o 
  -8   4  12     7102.10     7039.54    250.71 o 
  -6   4  12    13031.96    12919.81    351.14 o 
  -4   4  12      374.16      417.38     27.40 o 
  -2   4  12       26.37       46.07     18.05 o 
   0   4  12       12.44       37.05     15.66 o 
   2   4  12     2380.93     2407.13     97.84 o 
   4   4  12     2332.75     2114.57     83.61 o 
   6   4  12      476.61      455.69     29.63 o 
   8   4  12     1492.93     1679.82     71.81 o 
  10   4  12     1446.60     1349.42     56.63 o 
  12   4  12      960.28      860.00     35.24 o 
  14   4  12     1574.29     1484.77     55.08 o 
  16   4  12      274.70      313.00     26.15 o 
  18   4  12      984.66     1022.84     38.74 o 
  20   4  12        6.77      110.99     34.48 o 
 -21   5  12       49.48      105.31     36.94 o 
 -19   5  12       86.47       32.07     29.15 o 
 -17   5  12       62.18       53.68     28.75 o 
 -15   5  12        0.71      -22.20     22.20 o 
 -13   5  12        0.63        9.50     20.43 o 
 -11   5  12       90.37      115.36     23.22 o 
  -9   5  12       88.83       74.57     25.88 o 
  -7   5  12      248.15      238.75     25.34 o 
  -5   5  12        3.04       27.00     19.73 o 
  -3   5  12       16.52       40.24     17.80 o 
  -1   5  12      343.93      376.52     22.67 o 
   1   5  12      314.50      283.16     34.63 o 
   3   5  12      454.86      439.49     31.92 o 
   5   5  12       38.78       -4.41     18.91 o 
   7   5  12      159.23      154.40     23.90 o 
   9   5  12      115.65      122.63     26.84 o 
  11   5  12      101.85       84.66     25.85 o 
  13   5  12        0.25      -14.24     22.58 o 
  15   5  12      183.76      194.31     22.95 o 
  17   5  12        0.08        8.68     15.61 o 
  19   5  12        9.18       12.18     29.94 o 
 -18   6  12      545.14      531.97     31.47 o 
 -16   6  12      352.89      296.51     27.22 o 
 -14   6  12     1485.66     1705.90     58.12 o 
 -12   6  12     3767.76     3490.75    130.95 o 
 -10   6  12      479.73      488.78     33.30 o 
  -8   6  12     1601.49     1620.29     64.09 o 
  -6   6  12     1806.34     1749.87     67.00 o 
  -4   6  12      470.40      462.62     29.79 o 
  -2   6  12     5406.52     5233.39    196.47 o 
   0   6  12     2021.06     1978.54     92.97 o 
   2   6  12      462.42      412.38     34.24 o 
   4   6  12      706.76      788.91     37.88 o 
   6   6  12     1233.37     1234.00     50.42 o 
   8   6  12     4836.30     4941.99    161.84 o 
  10   6  12     1912.44     1957.36     69.45 o 
  12   6  12      235.22      195.00     23.26 o 
  14   6  12      341.10      341.41     29.32 o 
  16   6  12       20.08        8.46     18.91 o 
 -17   7  12     4693.14     4787.51    107.41 o 
 -15   7  12     2228.66     2349.27     82.81 o 
 -13   7  12       24.23       46.19     25.49 o 
 -11   7  12      237.18      200.39     27.01 o 
  -9   7  12      414.60      422.91     33.52 o 
  -7   7  12     2642.89     2803.31    116.91 o 
  -5   7  12      311.35      248.95     29.61 o 
  -3   7  12     4349.31     4288.07    152.21 o 
  -1   7  12     2687.90     2660.92     85.73 o 
   1   7  12      652.15      681.68     51.01 o 
   3   7  12     7791.70     7655.62    198.70 o 
   5   7  12     2117.36     2292.66    109.15 o 
   7   7  12       63.12       65.34     21.84 o 
   9   7  12      122.00      117.11     20.07 o 
  11   7  12     1196.16     1137.95     42.66 o 
  13   7  12     4263.27     4361.02    107.54 o 
  15   7  12     1535.73     1618.81     69.49 o 
 -14   8  12       23.96       20.10     34.32 o 
 -12   8  12      761.45      758.43     35.51 o 
 -10   8  12      162.05      149.14     24.68 o 
  -8   8  12       55.41       71.46     19.79 o 
  -6   8  12      300.99      314.48     27.37 o 
  -4   8  12      202.62      274.05     27.37 o 
  -2   8  12     1011.51      936.78     42.82 o 
   0   8  12        5.61       29.70     14.17 o 
   2   8  12       12.61       22.86     22.25 o 
   4   8  12        6.12       36.51     24.47 o 
   6   8  12      332.01      304.05     29.28 o 
   8   8  12      526.07      514.47     36.24 o 
  10   8  12       18.34       41.32     17.84 o 
  12   8  12       28.24       10.08     29.74 o 
  -9   9  12        5.67        4.59     32.21 o 
  -7   9  12      171.90      106.25     43.30 o 
  -5   9  12        1.38        7.50     20.08 o 
  -3   9  12       14.58       52.00     18.39 o 
  -1   9  12      462.68      405.23     20.66 o 
   1   9  12        1.00       -5.95     14.19 o 
   3   9  12     1303.90     1252.63     42.31 o 
   5   9  12      173.29      132.59     37.29 o 
   7   9  12       73.97       84.66     34.16 o 
 -23   1  13        9.27       16.07     22.95 o 
 -21   1  13      745.03      702.90     29.32 o 
 -19   1  13      552.44      574.59     23.52 o 
 -17   1  13     1206.13     1150.46     34.21 o 
 -15   1  13     1962.47     1969.17     80.15 o 
 -13   1  13        1.31        9.74     13.60 o 
 -11   1  13      114.14      156.00     19.42 o 
  -9   1  13      735.73      683.40     23.63 o 
  -7   1  13     5395.68     5354.08    168.87 o 
  -5   1  13     3012.08     2989.22     80.46 o 
  -3   1  13       25.02       45.72     11.84 o 
  -1   1  13     1070.18     1138.14     27.27 o 
   1   1  13        5.70        0.75      9.19 o 
   3   1  13     2792.44     2696.65     78.25 o 
   5   1  13     2316.59     2324.13     64.08 o 
   7   1  13      786.66      735.74     31.83 o 
   9   1  13     6606.99     6221.66    230.68 o 
  11   1  13      628.25      625.17     23.03 o 
  13   1  13     3251.73     3101.83     96.01 o 
  15   1  13     3810.46     3968.74     99.53 o 
  17   1  13      394.92      387.98     64.74 o 
  19   1  13      363.09      435.18     20.86 o 
  21   1  13      167.49      141.57     23.68 o 
 -22   2  13      914.12      836.48     35.35 o 
 -20   2  13     1729.42     1831.41     82.04 o 
 -18   2  13     1506.54     1532.78     60.16 o 
 -16   2  13     6582.65     6388.74    183.51 o 
 -14   2  13      922.31      877.28     41.26 o 
 -12   2  13     6198.40     5961.59    210.35 o 
 -10   2  13     5123.50     5444.38    215.29 o 
  -8   2  13       32.25        4.46     16.48 o 
  -6   2  13     1383.16     1348.63     60.63 o 
  -4   2  13        6.52       -7.78     23.23 o 
  -2   2  13     6188.21     6029.14    257.41 o 
   0   2  13     5693.57     5718.91    176.22 o 
   2   2  13     1026.33     1043.95     47.57 o 
   4   2  13     8397.92     7999.97    269.07 o 
   6   2  13     4866.75     4379.35    204.13 o 
   8   2  13       10.27       28.78     16.88 o 
  10   2  13      770.04      711.67     32.57 o 
  12   2  13      120.59      111.01     21.63 o 
  14   2  13     2635.13     2581.44    118.89 o 
  16   2  13        6.83       22.48     15.91 o 
  18   2  13     1155.87     1338.64     47.39 o 
  20   2  13      900.03      909.75     35.47 o 
 -21   3  13      176.23      162.45     24.70 o 
 -19   3  13      179.08      177.99     25.27 o 
 -17   3  13     1606.59     1574.63     56.72 o 
 -15   3  13      202.03      209.70     30.06 o 
 -13   3  13      455.31      409.03     31.74 o 
 -11   3  13       69.30       89.55     20.58 o 
  -9   3  13       65.15       56.28     17.49 o 
  -7   3  13      827.71      793.66     35.63 o 
  -5   3  13      131.62      156.12     23.84 o 
  -3   3  13     1083.19     1044.30     46.14 o 
  -1   3  13      466.20      490.24     29.83 o 
   1   3  13     3084.47     3105.56    248.44 o 
   3   3  13       79.48       56.84     22.65 o 
   5   3  13      112.89       90.40     22.55 o 
   7   3  13      431.08      374.12     27.71 o 
   9   3  13       73.54      131.97     18.66 o 
  11   3  13      405.48      314.23     26.74 o 
  13   3  13     1168.84     1045.06     45.56 o 
  15   3  13        2.07      -17.33     24.17 o 
  17   3  13      150.14      163.90     27.30 o 
  19   3  13      300.42      294.04     26.47 o 
 -20   4  13       61.46       52.19     21.39 o 
 -18   4  13      357.72      373.30     30.73 o 
 -16   4  13      654.54      678.85     38.58 o 
 -14   4  13      438.97      382.53     29.07 o 
 -12   4  13     3025.28     3012.30    138.57 o 
 -10   4  13     3838.19     3754.68    163.63 o 
  -8   4  13       88.07      105.73     25.75 o 
  -6   4  13     4268.28     4310.01    196.09 o 
  -4   4  13     6684.20     5984.16    233.82 o 
  -2   4  13     2197.82     2278.75     89.54 o 
   0   4  13     1489.70     1581.34     48.84 o 
   2   4  13      444.57      401.98     28.08 o 
   4   4  13     2106.57     2043.06     78.95 o 
   6   4  13     4805.73     4603.28    184.70 o 
   8   4  13       43.41       32.26     19.07 o 
  10   4  13       60.69       90.29     22.03 o 
  12   4  13       12.48       34.70     19.78 o 
  14   4  13        4.42       -1.72     23.69 o 
  16   4  13      721.40      680.15     35.97 o 
  18   4  13       43.23       43.00     17.98 o 
 -19   5  13       76.65       92.31     33.92 o 
 -17   5  13      139.19      190.76     29.94 o 
 -15   5  13     1504.90     1458.57     52.81 o 
 -13   5  13      221.93      215.24     27.57 o 
 -11   5  13     3348.71     3252.82    134.77 o 
  -9   5  13       80.17       37.19     19.36 o 
  -7   5  13     5029.26     5072.45    187.89 o 
  -5   5  13    12471.89    12879.42    300.98 o 
  -3   5  13       56.85       21.47     23.38 o 
  -1   5  13     4435.66     4665.76    130.74 o 
   1   5  13      732.15      759.80     38.12 o 
   3   5  13     2698.61     2665.12     89.31 o 
   5   5  13     1642.03     1703.87     71.61 o 
   7   5  13      828.51      741.23     34.88 o 
   9   5  13     5889.81     6144.96    175.28 o 
  11   5  13     2026.02     2128.54    101.15 o 
  13   5  13      931.03      947.56     40.11 o 
  15   5  13     2207.18     2033.10     84.45 o 
  17   5  13      734.35      920.11     51.77 o 
 -18   6  13        5.66       29.17     25.77 o 
 -16   6  13      254.66      267.81     25.89 o 
 -14   6  13      247.61      267.23     25.64 o 
 -12   6  13      816.36      803.21     37.47 o 
 -10   6  13     2679.14     2588.63    114.18 o 
  -8   6  13       12.71        0.91     20.53 o 
  -6   6  13     1075.37      994.16     43.57 o 
  -4   6  13       11.85       13.35     20.78 o 
  -2   6  13     1722.57     1791.92     72.29 o 
   0   6  13     2710.18     2673.15    118.54 o 
   2   6  13      489.37      462.20     32.49 o 
   4   6  13     3968.00     4229.73    158.28 o 
   6   6  13      728.27      716.75     35.73 o 
   8   6  13      392.92      429.89     33.62 o 
  10   6  13     2051.15     2135.77     95.86 o 
  12   6  13      123.04       94.97     20.16 o 
  14   6  13      422.74      456.33     28.86 o 
  16   6  13      449.50      511.19     43.10 o 
 -15   7  13       27.25       40.35     35.08 o 
 -13   7  13       31.13       35.13     22.17 o 
 -11   7  13      174.52      158.11     27.58 o 
  -9   7  13      421.42      404.17     33.04 o 
  -7   7  13        3.62       23.79     18.56 o 
  -5   7  13       19.82       32.32     19.63 o 
  -3   7  13      114.82       74.48     28.38 o 
  -1   7  13       21.56       21.40     31.69 o 
   1   7  13       49.65       39.87     17.35 o 
   3   7  13        1.56      -25.18     25.18 o 
   5   7  13       14.72       12.25     27.12 o 
   7   7  13      268.98      257.54     26.94 o 
   9   7  13      106.57      126.05     25.89 o 
  11   7  13       36.23       74.80     23.54 o 
  13   7  13      226.52      249.68     41.73 o 
 -12   8  13     1407.25     1257.55     63.99 o 
 -10   8  13     2549.32     2796.20     87.00 o 
  -8   8  13       49.39       59.79     22.96 o 
  -6   8  13      136.07      127.44     27.50 o 
  -4   8  13        4.23       11.67     21.61 o 
  -2   8  13     1579.92     1643.27     77.24 o 
   0   8  13     1656.59     1659.69     46.97 o 
   2   8  13       45.88       45.51     21.48 o 
   4   8  13     1585.07     1499.22     51.31 o 
   6   8  13      109.45      119.70     20.20 o 
   8   8  13      742.40      769.14     34.77 o 
  10   8  13     1567.94     1551.75     72.10 o 
  -5   9  13     1991.79     1912.76     75.87 o 
  -3   9  13        0.52        1.92     27.88 o 
  -1   9  13      650.60      642.59     45.31 o 
   1   9  13      990.11      981.37     40.90 o 
   3   9  13      240.95      169.64     41.39 o 
 -22   0  14      223.89      268.66     33.52 o 
 -20   0  14     3933.49     4085.21    108.47 o 
 -18   0  14      801.02      794.68     39.72 o 
 -16   0  14     1378.59     1260.49     52.39 o 
 -14   0  14     1792.31     1712.40     69.35 o 
 -12   0  14     4086.85     3650.57    159.91 o 
 -10   0  14    10066.30    10067.86    280.31 o 
  -8   0  14     6465.70     6041.52    241.64 o 
  -6   0  14      629.83      775.61     38.17 o 
  -4   0  14     6635.57     7616.82    270.90 o 
  -2   0  14      912.86     1070.20     41.71 o 
   0   0  14      353.53      325.33     20.54 o 
   2   0  14      738.57      740.52     38.34 o 
   4   0  14     2472.99     2304.69     93.98 o 
   6   0  14     6608.29     6655.30    235.74 o 
   8   0  14      296.30      297.04     26.76 o 
  10   0  14    13352.07    13591.43    287.56 o 
  12   0  14     5523.62     5533.12    175.80 o 
  14   0  14       98.07       19.63     23.05 o 
  16   0  14     1862.11     1745.94     86.96 o 
  18   0  14       49.25       94.65     25.12 o 
  20   0  14     1938.54     2149.40     73.58 o 
 -21   1  14      264.81      254.20     17.48 o 
 -19   1  14      372.02      393.70     21.71 o 
 -17   1  14      337.79      341.66     21.88 o 
 -15   1  14     3306.28     3145.84     91.33 o 
 -13   1  14      200.98      221.75     27.52 o 
 -11   1  14      193.27      204.80     38.73 o 
  -9   1  14       50.61       59.42     30.25 o 
  -7   1  14     1189.71     1188.65     35.24 o 
  -5   1  14     4827.55     4712.37    285.23 o 
  -3   1  14       60.71       50.96     14.14 o 
  -1   1  14       95.57      100.62     10.74 o 
   1   1  14     7660.74     7831.88    139.63 o 
   3   1  14      378.22      351.47     19.88 o 
   5   1  14     1972.28     1988.37     61.05 o 
   7   1  14     1080.52     1091.79     30.56 o 
   9   1  14      562.44      537.53     22.45 o 
  11   1  14     4135.31     3945.05    198.19 o 
  13   1  14      158.20      162.51     17.74 o 
  15   1  14      733.68      742.44     24.86 o 
  17   1  14      435.09      451.50     22.41 o 
  19   1  14      365.10      381.64     18.52 o 
 -22   2  14      403.81      426.45     46.55 o 
 -20   2  14      179.40      225.84     24.56 o 
 -18   2  14      346.11      356.85     32.43 o 
 -16   2  14        1.89      -18.90     18.90 o 
 -14   2  14      223.92      266.01     27.20 o 
 -12   2  14       15.37       39.79     22.54 o 
 -10   2  14      816.06      823.90     44.29 o 
  -8   2  14      724.95      764.85     36.31 o 
  -6   2  14      363.80      357.38     26.27 o 
  -4   2  14      414.03      364.77     32.51 o 
  -2   2  14      279.19      317.31     26.28 o 
   0   2  14       99.50      105.40     18.45 o 
   2   2  14      893.69      887.70     39.89 o 
   4   2  14      522.44      538.45     29.90 o 
   6   2  14      534.13      516.81     29.68 o 
   8   2  14      142.08      123.96     22.71 o 
  10   2  14        6.10        1.42     20.24 o 
  12   2  14      607.91      532.77     34.97 o 
  14   2  14       67.29       67.65     22.36 o 
  16   2  14      400.98      441.50     28.21 o 
  18   2  14       45.24       69.14     19.61 o 
  20   2  14       39.40       84.07     31.50 o 
 -21   3  14     1509.71     1492.63     65.26 o 
 -19   3  14     1206.72     1142.98     43.83 o 
 -17   3  14      301.34      264.87     28.75 o 
 -15   3  14     1624.40     1535.05     59.80 o 
 -13   3  14     1187.73     1122.03     51.07 o 
 -11   3  14     1455.34     1435.62     52.62 o 
  -9   3  14      646.46      583.44     35.98 o 
  -7   3  14      430.08      380.25     28.40 o 
  -5   3  14     3651.75     3704.58    182.54 o 
  -3   3  14      187.82      212.03     23.09 o 
  -1   3  14    12830.23    12771.08    234.22 o 
   1   3  14    10767.42    10669.75    573.14 o 
   3   3  14      381.66      323.19     25.87 o 
   5   3  14     1011.84      918.35     38.69 o 
   7   3  14      275.30      317.87     27.73 o 
   9   3  14     1466.37     1298.68     55.74 o 
  11   3  14     1567.30     1696.67     66.17 o 
  13   3  14      431.22      408.23     30.97 o 
  15   3  14      146.45      194.93     27.61 o 
  17   3  14      592.74      605.70     33.16 o 
  19   3  14      970.52     1100.25     56.34 o 
 -20   4  14     1615.44     1605.54     65.75 o 
 -18   4  14      155.67      148.35     22.94 o 
 -16   4  14      361.90      376.39     28.98 o 
 -14   4  14      393.30      344.03     29.67 o 
 -12   4  14     1253.61     1205.19     52.02 o 
 -10   4  14     7296.21     7128.91    207.51 o 
  -8   4  14     1502.55     1556.36     64.07 o 
  -6   4  14      575.52      547.51     37.27 o 
  -4   4  14     6267.64     6063.29    212.35 o 
  -2   4  14      375.41      404.38     32.72 o 
   0   4  14      369.35      382.47     20.69 o 
   2   4  14       56.62       94.23     21.43 o 
   4   4  14     6381.66     6020.18    196.81 o 
   6   4  14     2830.75     2640.27     91.73 o 
   8   4  14      178.79      171.57     27.36 o 
  10   4  14      351.88      399.36     31.36 o 
  12   4  14      140.11      189.87     23.95 o 
  14   4  14     2178.29     2125.95     89.81 o 
  16   4  14      501.02      535.80     29.81 o 
  18   4  14      388.56      372.62     43.04 o 
 -17   5  14      287.91      269.67     28.47 o 
 -15   5  14      230.04      163.84     25.02 o 
 -13   5  14      218.00      195.63     26.52 o 
 -11   5  14        8.00        8.06     19.37 o 
  -9   5  14      627.12      657.12     35.13 o 
  -7   5  14       49.07       40.98     17.90 o 
  -5   5  14      845.16      872.46     41.68 o 
  -3   5  14       94.02       82.13     20.47 o 
  -1   5  14        0.33       22.15     15.39 o 
   1   5  14        1.71       -8.34     16.88 o 
   3   5  14      164.92      173.26     27.51 o 
   5   5  14      561.31      594.36     33.44 o 
   7   5  14      112.27       56.96     22.47 o 
   9   5  14       17.89       12.80     21.10 o 
  11   5  14        0.76      -24.23     24.23 o 
  13   5  14        7.62       -1.28     17.26 o 
  15   5  14      203.46      238.86     25.79 o 
 -16   6  14       31.21        4.48     23.66 o 
 -14   6  14     2253.42     2088.60     80.03 o 
 -12   6  14      168.54      234.12     28.72 o 
 -10   6  14     2054.60     1920.19     92.68 o 
  -8   6  14     1088.66     1050.26     44.38 o 
  -6   6  14       59.99       28.91     19.34 o 
  -4   6  14     1751.14     1702.48     65.08 o 
  -2   6  14        7.96       45.34     22.13 o 
   0   6  14      792.62      791.35     27.44 o 
   2   6  14      142.30      175.54     28.78 o 
   4   6  14      456.90      493.42     35.87 o 
   6   6  14      682.95      603.33     34.88 o 
   8   6  14        3.55       28.00     18.80 o 
  10   6  14     1251.81     1254.04     48.16 o 
  12   6  14      444.40      348.06     28.85 o 
  14   6  14        2.16      -21.48     24.54 o 
 -13   7  14     3259.25     3295.42     94.07 o 
 -11   7  14      121.98      127.37     24.31 o 
  -9   7  14       28.75       -7.27     21.53 o 
  -7   7  14      553.63      583.29     34.18 o 
  -5   7  14     2324.91     2450.68    101.05 o 
  -3   7  14      219.24      243.72     26.97 o 
  -1   7  14     2286.45     2235.36     71.04 o 
   1   7  14     3008.63     2987.97     77.32 o 
   3   7  14       19.85       19.01     20.13 o 
   5   7  14     1373.55     1282.16     47.34 o 
   7   7  14      472.19      472.00     32.25 o 
   9   7  14      270.00      299.82     26.84 o 
  11   7  14      456.74      452.02     45.99 o 
 -10   8  14      209.92      213.27     47.43 o 
  -8   8  14       22.46       17.34     28.54 o 
  -6   8  14      101.14       88.77     20.37 o 
  -4   8  14      658.87      645.56     32.81 o 
  -2   8  14        0.35        3.90     19.13 o 
   0   8  14      491.84      534.87     23.02 o 
   2   8  14      178.30      152.30     29.68 o 
   4   8  14      143.47      180.22     29.02 o 
   6   8  14       28.44       35.92     34.32 o 
 -21   1  15        3.46      -15.27     21.02 o 
 -19   1  15      807.27      844.03     25.92 o 
 -17   1  15      158.57      183.93     18.49 o 
 -15   1  15      550.02      515.67     22.51 o 
 -13   1  15     2667.54     2478.05     68.79 o 
 -11   1  15      814.15      774.01     26.46 o 
  -9   1  15     2642.62     2821.73     97.64 o 
  -7   1  15     1362.72     1428.67     42.83 o 
  -5   1  15       92.21       57.02     14.92 o 
  -3   1  15     5209.88     5267.18    153.37 o 
  -1   1  15     1603.65     1728.90     37.54 o 
   1   1  15      658.99      767.78     19.06 o 
   3   1  15      222.33      208.33     17.44 o 
   5   1  15      716.23      675.39     24.84 o 
   7   1  15     2543.05     2473.32     64.87 o 
   9   1  15      613.49      607.19     25.88 o 
  11   1  15     2484.48     2659.95     86.64 o 
  13   1  15     1000.70      967.86     27.78 o 
  15   1  15      336.21      357.98     19.43 o 
  17   1  15     2203.88     2217.34     56.30 o 
  19   1  15      449.32      461.28     30.79 o 
 -20   2  15     1266.83     1213.11     62.39 o 
 -18   2  15     2053.55     1979.08     82.14 o 
 -16   2  15        2.24        8.09     19.01 o 
 -14   2  15     5237.20     5480.71    156.26 o 
 -12   2  15     3255.42     3262.49    137.94 o 
 -10   2  15      138.64      143.38     24.81 o 
  -8   2  15      960.24      952.45     46.87 o 
  -6   2  15       36.66       48.85     23.24 o 
  -4   2  15     8543.28     8797.00    262.91 o 
  -2   2  15      361.78      368.07     33.25 o 
   0   2  15     1622.75     1710.26     50.45 o 
   2   2  15     4270.43     4230.52    182.86 o 
   4   2  15      273.83      296.50     24.64 o 
   6   2  15     2892.71     2937.76     98.63 o 
   8   2  15     1751.41     1659.84     65.64 o 
  10   2  15      200.95      151.54     23.78 o 
  12   2  15      493.96      445.76     29.43 o 
  14   2  15      219.64      262.66     23.42 o 
  16   2  15      703.66      755.44     35.13 o 
  18   2  15      509.07      631.30     45.73 o 
 -19   3  15       50.79      171.41     36.86 o 
 -17   3  15       94.35       44.14     22.80 o 
 -15   3  15       80.93       78.13     27.82 o 
 -13   3  15      794.99      720.03     37.70 o 
 -11   3  15        0.05       -5.76     23.72 o 
  -9   3  15      527.61      576.46     37.75 o 
  -7   3  15      153.19      177.94     26.50 o 
  -5   3  15      459.51      453.72     33.17 o 
  -3   3  15      428.18      414.01     34.59 o 
  -1   3  15       75.60       43.70     18.63 o 
   1   3  15      756.54      719.13     35.49 o 
   3   3  15      703.32      689.39     34.83 o 
   5   3  15        1.36       24.54     18.05 o 
   7   3  15       82.78       78.29     20.42 o 
   9   3  15       23.43      -19.43     21.94 o 
  11   3  15       89.12      103.44     23.73 o 
  13   3  15      349.65      291.21     29.94 o 
  15   3  15      116.10       69.89     18.78 o 
  17   3  15       88.41      107.44     37.43 o 
 -18   4  15      156.91      215.19     42.36 o 
 -16   4  15        3.86      -11.23     20.05 o 
 -14   4  15      748.97      767.77     40.50 o 
 -12   4  15       12.53       15.61     24.72 o 
 -10   4  15      694.08      621.64     35.69 o 
  -8   4  15      270.40      253.45     28.04 o 
  -6   4  15        9.04        0.62     21.62 o 
  -4   4  15     2861.96     2920.33    139.61 o 
  -2   4  15      894.96      952.59     42.86 o 
   0   4  15       75.49       67.60     16.52 o 
   2   4  15     1912.26     1716.37     66.72 o 
   4   4  15       61.26       60.23     19.30 o 
   6   4  15     1436.51     1276.61     49.81 o 
   8   4  15     1419.06     1442.36     57.77 o 
  10   4  15       11.18       -1.74     16.59 o 
  12   4  15      356.33      376.99     28.68 o 
  14   4  15      235.22      222.36     27.59 o 
  16   4  15        3.10       45.48     30.88 o 
 -17   5  15      151.13      111.66     37.40 o 
 -15   5  15      168.66      126.05     22.40 o 
 -13   5  15      477.04      410.87     31.27 o 
 -11   5  15     1554.78     1494.97     53.15 o 
  -9   5  15     5897.76     6340.15    165.42 o 
  -7   5  15     1328.97     1417.04     55.86 o 
  -5   5  15      815.65      815.07     38.86 o 
  -3   5  15     3215.30     3224.03    133.38 o 
  -1   5  15        0.65       11.57     12.73 o 
   1   5  15     3246.95     3446.40     97.16 o 
   3   5  15     1019.27     1050.73     45.08 o 
   5   5  15     2306.01     2402.78    107.17 o 
   7   5  15     1438.06     1569.31     54.33 o 
   9   5  15       66.12       72.69     19.19 o 
  11   5  15     4263.28     4237.12    111.37 o 
  13   5  15     1422.85     1454.10     63.80 o 
  15   5  15       61.14        7.44     30.96 o 
 -14   6  15      206.26      172.49     41.48 o 
 -12   6  15      473.62      519.35     30.83 o 
 -10   6  15      440.61      370.36     33.00 o 
  -8   6  15      629.42      585.67     33.04 o 
  -6   6  15        8.21       32.90     20.55 o 
  -4   6  15      594.40      682.89     37.25 o 
  -2   6  15      319.98      350.91     29.31 o 
   0   6  15      826.24      811.07     28.13 o 
   2   6  15     1154.17     1157.79     46.88 o 
   4   6  15      463.61      449.49     31.40 o 
   6   6  15     1297.37     1182.98     44.55 o 
   8   6  15      465.53      463.19     29.34 o 
  10   6  15      194.87      208.04     27.51 o 
  12   6  15      734.41      766.17     51.74 o 
 -11   7  15       10.34       23.06     29.65 o 
  -9   7  15       66.21       81.18     21.63 o 
  -7   7  15        1.42       25.57     25.40 o 
  -5   7  15       82.05       43.68     22.20 o 
  -3   7  15        1.31       12.34     22.28 o 
  -1   7  15        1.25       36.07     13.98 o 
   1   7  15       22.28       51.78     17.30 o 
   3   7  15       10.40       37.81     21.13 o 
   5   7  15       16.23       19.97     22.31 o 
   7   7  15      131.60      157.25     21.80 o 
   9   7  15       15.76        7.31     24.42 o 
  -6   8  15       71.49       26.22     30.87 o 
  -4   8  15      906.82      815.11     53.92 o 
  -2   8  15      342.37      290.98     40.68 o 
   0   8  15      134.98      116.60     26.09 o 
   2   8  15     1054.97      999.17     57.49 o 
   4   8  15       12.47       16.87     29.20 o 
 -20   0  16      603.35      623.25     49.63 o 
 -18   0  16      823.48      850.42     37.40 o 
 -16   0  16      344.19      355.73     30.90 o 
 -14   0  16     2133.59     2039.23     99.82 o 
 -12   0  16     6549.54     6472.49    175.01 o 
 -10   0  16      253.66      222.22     25.51 o 
  -8   0  16     2978.82     3031.06    141.49 o 
  -6   0  16     1816.28     1663.96     69.93 o 
  -4   0  16     2301.11     2287.62     88.00 o 
  -2   0  16     2819.09     3234.09    112.05 o 
   0   0  16      203.19      174.02     19.17 o 
   2   0  16      159.01      218.82     27.86 o 
   4   0  16       30.63       57.93     19.22 o 
   6   0  16     2421.16     2801.56    129.21 o 
   8   0  16     1516.54     1677.53     64.39 o 
  10   0  16      377.91      396.37     31.11 o 
  12   0  16     4003.08     4278.26    126.46 o 
  14   0  16     4151.39     4434.49    116.06 o 
  16   0  16        3.09       26.85     23.23 o 
 -19   1  16      369.03      375.63     39.39 o 
 -17   1  16      801.75      854.56     35.59 o 
 -15   1  16       72.31       60.29     16.09 o 
 -13   1  16     1820.73     1683.67     75.36 o 
 -11   1  16      182.48      184.87     17.98 o 
  -9   1  16     1713.69     1636.52     46.61 o 
  -7   1  16     1163.63     1186.20     36.59 o 
  -5   1  16      549.52      466.53     44.07 o 
  -3   1  16     7693.05     7721.08    164.93 o 
  -1   1  16      421.27      472.42     17.72 o 
   1   1  16       71.53       61.85     10.47 o 
   3   1  16      575.63      588.48     25.43 o 
   5   1  16       26.51       29.60     16.72 o 
   7   1  16     2132.69     2119.07     56.08 o 
   9   1  16      748.29      803.02     26.85 o 
  11   1  16       57.11       28.89     14.37 o 
  13   1  16      534.07      545.22     71.91 o 
  15   1  16       17.05       12.83     17.28 o 
  17   1  16      800.31      836.26     46.96 o 
 -18   2  16      245.22      224.69     26.20 o 
 -16   2  16      114.66      120.70     21.20 o 
 -14   2  16       79.21      104.45     26.39 o 
 -12   2  16      504.22      507.48     32.49 o 
 -10   2  16      625.94      618.80     33.70 o 
  -8   2  16       24.46       40.29     26.86 o 
  -6   2  16      749.99      747.06     37.71 o 
  -4   2  16     1730.16     1599.93     61.87 o 
  -2   2  16      278.45      236.84     28.11 o 
   0   2  16       16.00       17.02     14.41 o 
   2   2  16      177.58      187.68     23.01 o 
   4   2  16      352.02      359.15     29.73 o 
   6   2  16       22.49        1.46     18.28 o 
   8   2  16      285.03      245.38     24.50 o 
  10   2  16      287.34      268.29     28.98 o 
  12   2  16       86.38       76.70     24.50 o 
  14   2  16        8.11       53.18     19.03 o 
  16   2  16      112.92      133.40     35.21 o 
 -17   3  16     1722.46     1784.89     73.52 o 
 -15   3  16       26.58       46.52     18.68 o 
 -13   3  16     1467.91     1565.09     52.98 o 
 -11   3  16      210.76      237.29     26.57 o 
  -9   3  16      907.28      957.20     41.70 o 
  -7   3  16     2921.14     2826.52    126.15 o 
  -5   3  16       43.49       66.16     21.57 o 
  -3   3  16     3680.77     3534.91    151.29 o 
  -1   3  16     1577.85     1694.56     47.32 o 
   1   3  16     2514.97     2436.46     68.46 o 
   3   3  16     8680.11     8431.59    207.83 o 
   5   3  16     1815.97     1631.92     63.61 o 
   7   3  16     1535.96     1569.20     57.11 o 
   9   3  16     1448.13     1493.62     55.74 o 
  11   3  16       98.47      114.27     24.91 o 
  13   3  16      891.57      944.53     35.90 o 
  15   3  16        1.97       35.89     25.72 o 
 -16   4  16      456.94      528.39     45.69 o 
 -14   4  16      589.04      622.02     34.71 o 
 -12   4  16     1212.49     1279.82     50.22 o 
 -10   4  16        2.00      -18.54     18.54 o 
  -8   4  16     2956.11     3113.22    128.32 o 
  -6   4  16     1729.96     1656.36     63.73 o 
  -4   4  16      367.01      421.90     34.26 o 
  -2   4  16     1516.68     1615.88     63.75 o 
   0   4  16      202.78      212.08     18.35 o 
   2   4  16     1183.55     1066.24     45.57 o 
   4   4  16      945.96      940.63     42.44 o 
   6   4  16      530.36      457.86     30.25 o 
   8   4  16     1421.30     1352.18     50.89 o 
  10   4  16       25.37       20.12     21.40 o 
  12   4  16     1638.19     1763.92     71.97 o 
  14   4  16     1074.13     1065.63     58.11 o 
 -15   5  16       15.77      -22.00     27.49 o 
 -13   5  16       63.19       59.91     26.73 o 
 -11   5  16      304.90      379.84     28.33 o 
  -9   5  16        6.07      -18.81     18.81 o 
  -7   5  16      447.21      394.48     29.46 o 
  -5   5  16      216.92      270.60     26.92 o 
  -3   5  16      278.18      256.43     26.62 o 
  -1   5  16       81.48       79.36     17.94 o 
   1   5  16       19.96       28.98     15.58 o 
   3   5  16        1.55       -7.99     20.92 o 
   5   5  16        1.04      -17.79     17.79 o 
   7   5  16        7.47      -25.88     25.88 o 
   9   5  16        4.67       28.37     22.98 o 
  11   5  16        4.88       -7.13     24.83 o 
  13   5  16      277.86      278.61     39.78 o 
 -12   6  16     1499.23     1285.34     64.70 o 
 -10   6  16      226.54      209.50     24.47 o 
  -8   6  16      196.95      250.90     28.36 o 
  -6   6  16      151.31       76.80     22.36 o 
  -4   6  16       42.66       16.15     23.04 o 
  -2   6  16      666.48      668.96     37.79 o 
   0   6  16       37.94       35.82     17.78 o 
   2   6  16      852.58      852.80     38.96 o 
   4   6  16       59.02       70.04     23.95 o 
   6   6  16      323.07      354.21     30.71 o 
   8   6  16      667.05      684.04     32.77 o 
  10   6  16       34.88       15.90     28.17 o 
  -9   7  16      540.13      598.30     56.11 o 
  -7   7  16      249.68      352.69     40.75 o 
  -5   7  16       18.19       -4.42     18.89 o 
  -3   7  16     1213.93     1157.38     40.19 o 
  -1   7  16      658.60      589.35     23.80 o 
   1   7  16      353.31      318.92     20.25 o 
   3   7  16     2457.61     2425.62     82.70 o 
   5   7  16       25.11        7.61     31.15 o 
 -17   1  17     1923.34     2103.38     53.85 o 
 -15   1  17      490.56      425.03     21.13 o 
 -13   1  17     1832.72     1816.49     61.52 o 
 -11   1  17     2909.53     2953.74     81.70 o 
  -9   1  17       50.11       28.43     16.70 o 
  -7   1  17     2150.92     2104.67     52.91 o 
  -5   1  17     3343.56     3391.66     99.57 o 
  -3   1  17      589.45      599.16     25.08 o 
  -1   1  17     1002.26     1004.51     25.17 o 
   1   1  17      761.58      713.21     18.58 o 
   3   1  17      386.60      422.88     21.21 o 
   5   1  17      634.35      706.02     26.37 o 
   7   1  17     1013.10     1015.56     29.57 o 
   9   1  17     1250.78     1331.28     35.39 o 
  11   1  17      217.82      257.05     20.72 o 
  13   1  17      424.32      468.49     20.96 o 
  15   1  17      347.94      388.57     33.43 o 
 -18   2  17      349.03      346.85     39.11 o 
 -16   2  17     2215.51     2241.31     79.83 o 
 -14   2  17      233.33      247.11     26.55 o 
 -12   2  17     1216.77     1155.92     46.31 o 
 -10   2  17      412.32      389.09     31.15 o 
  -8   2  17      118.04      141.57     23.71 o 
  -6   2  17     1197.88     1259.14     49.61 o 
  -4   2  17       50.21       67.38     26.42 o 
  -2   2  17     2936.59     3129.51    134.99 o 
   0   2  17      313.15      364.12     24.79 o 
   2   2  17     1160.02     1060.62     48.12 o 
   4   2  17     4978.79     5079.83    154.24 o 
   6   2  17     1100.83     1106.78     51.28 o 
   8   2  17      504.14      502.29     31.42 o 
  10   2  17      552.50      581.60     34.36 o 
  12   2  17      269.09      266.88     24.18 o 
  14   2  17      629.88      803.58     48.95 o 
 -17   3  17      111.48       91.80     42.60 o 
 -15   3  17      182.96      196.02     29.43 o 
 -13   3  17       13.22       16.63     26.25 o 
 -11   3  17      571.72      538.99     32.01 o 
  -9   3  17      125.61      137.55     25.07 o 
  -7   3  17      125.33      105.19     22.55 o 
  -5   3  17       21.70       21.21     18.61 o 
  -3   3  17      168.54      154.12     23.37 o 
  -1   3  17      637.79      652.15     48.35 o 
   1   3  17      162.42      180.76     40.80 o 
   3   3  17      224.81      247.49     26.74 o 
   5   3  17      111.26       80.56     21.80 o 
   7   3  17        6.31      -15.39     18.26 o 
   9   3  17      292.98      303.86     25.25 o 
  11   3  17      170.65      187.93     26.84 o 
  13   3  17       34.87       38.11     26.21 o 
 -14   4  17       39.81       48.43     35.49 o 
 -12   4  17       18.07       48.14     23.14 o 
 -10   4  17      359.05      373.65     32.42 o 
  -8   4  17      884.57      969.65     40.16 o 
  -6   4  17      403.83      442.54     35.50 o 
  -4   4  17       51.90       69.55     21.14 o 
  -2   4  17      819.30      838.79     38.43 o 
   0   4  17      105.58      105.15     23.97 o 
   2   4  17      784.76      784.07     35.49 o 
   4   4  17     1149.32     1124.81     44.51 o 
   6   4  17        0.62       30.89     18.95 o 
   8   4  17      721.48      713.10     34.40 o 
  10   4  17      136.86       97.36     20.03 o 
  12   4  17      775.84      880.89     53.79 o 
 -13   5  17     1352.26     1398.63     63.73 o 
 -11   5  17     1838.42     1820.03     73.91 o 
  -9   5  17      230.77      214.62     27.64 o 
  -7   5  17     2410.88     2274.61     90.23 o 
  -5   5  17     1077.02     1042.95     44.14 o 
  -3   5  17      330.52      291.71     27.17 o 
  -1   5  17     2093.07     1965.39     77.02 o 
   1   5  17      134.02      147.65     17.47 o 
   3   5  17     1916.01     1934.86     85.52 o 
   5   5  17      122.61       97.11     20.61 o 
   7   5  17     1442.95     1368.42     66.79 o 
   9   5  17     2779.87     2929.17     85.01 o 
 -10   6  17      329.41      361.29     43.92 o 
  -8   6  17      908.46      908.69     60.41 o 
  -6   6  17      196.58      215.86     23.50 o 
  -4   6  17      148.06      161.21     21.58 o 
  -2   6  17      252.03      226.87     30.57 o 
   0   6  17      168.57      190.46     28.77 o 
   2   6  17      313.88      355.54     30.96 o 
   4   6  17     1814.34     1831.07     73.18 o 
   6   6  17       36.06       34.54     25.70 o 
  -3   7  17       18.38      -21.03     28.08 o 
  -1   7  17       44.71       75.65     21.62 o 
 -16   0  18      205.96      274.58     43.17 o 
 -14   0  18      405.07      355.07     28.88 o 
 -12   0  18      516.24      461.61     30.88 o 
 -10   0  18     1121.28     1129.49     44.32 o 
  -8   0  18      189.35      200.68     30.53 o 
  -6   0  18     2953.40     3168.26    122.06 o 
  -4   0  18     7649.85     7323.94    192.02 o 
  -2   0  18     2096.65     2146.08     78.42 o 
   0   0  18     1385.27     1556.16     40.37 o 
   2   0  18       45.18       79.75     24.55 o 
   4   0  18      568.10      568.37     37.08 o 
   6   0  18       58.43       88.70     25.78 o 
   8   0  18     5488.59     5793.34    142.43 o 
  10   0  18     1923.85     2324.11     86.08 o 
  12   0  18      278.97      271.99     24.24 o 
  14   0  18      594.76      619.90     50.57 o 
 -15   1  18      277.25      292.16     18.73 o 
 -13   1  18      286.99      266.67     26.08 o 
 -11   1  18      869.32      842.01     27.71 o 
  -9   1  18      215.35      228.62     19.82 o 
  -7   1  18      364.87      337.36     36.90 o 
  -5   1  18      885.31      953.72     29.43 o 
  -3   1  18      318.58      345.85     21.80 o 
  -1   1  18     4127.11     4076.82     72.65 o 
   1   1  18      117.88      101.85     12.34 o 
   3   1  18      564.05      625.66     25.73 o 
   5   1  18      829.86      853.31     44.96 o 
   7   1  18       35.18       52.90     14.77 o 
   9   1  18      989.15      974.22     67.63 o 
  11   1  18      103.08      143.63     22.73 o 
  13   1  18       84.22       87.47     24.31 o 
 -16   2  18      182.65      178.94     35.51 o 
 -14   2  18      126.84       99.61     21.32 o 
 -12   2  18      586.61      562.75     32.34 o 
 -10   2  18       58.40       61.54     23.17 o 
  -8   2  18       86.20       51.41     28.17 o 
  -6   2  18       12.14      -15.12     21.40 o 
  -4   2  18      246.50      258.62     26.44 o 
  -2   2  18       24.87       17.66     22.15 o 
   0   2  18      146.76      113.36     20.34 o 
   2   2  18      344.87      361.73     27.56 o 
   4   2  18       20.05      -12.13     22.91 o 
   6   2  18      467.78      430.64     30.70 o 
   8   2  18       42.64       38.55     24.86 o 
  10   2  18        1.19       26.41     21.51 o 
  12   2  18       40.23       42.68     29.38 o 
 -13   3  18      328.63      342.14     26.89 o 
 -11   3  18     3517.85     3727.56    105.91 o 
  -9   3  18     2148.85     2368.74     93.54 o 
  -7   3  18      123.75      120.55     27.71 o 
  -5   3  18      358.76      362.64     31.76 o 
  -3   3  18      454.44      412.36     32.03 o 
  -1   3  18     2662.39     2814.93    177.91 o 
   1   3  18     2057.32     2107.20     68.20 o 
   3   3  18       81.13       81.17     21.38 o 
   5   3  18     2827.83     2722.28     99.00 o 
   7   3  18      765.39      728.99     35.09 o 
   9   3  18      157.00      196.20     22.65 o 
  11   3  18      438.03      388.09     44.62 o 
 -12   4  18       12.61       29.80     33.39 o 
 -10   4  18      225.57      267.24     25.00 o 
  -8   4  18      453.87      427.26     31.71 o 
  -6   4  18     1872.75     1856.30     84.68 o 
  -4   4  18     1713.70     1762.21     81.71 o 
  -2   4  18        2.83       21.62     19.96 o 
   0   4  18      721.46      754.11     26.92 o 
   2   4  18        9.54       19.82     22.15 o 
   4   4  18     1163.13     1069.77     41.52 o 
   6   4  18      238.09      216.79     24.36 o 
   8   4  18      178.86      178.83     22.58 o 
  10   4  18     1101.77     1220.75     61.20 o 
  -9   5  18       25.58        3.04     38.06 o 
  -7   5  18       67.98       71.85     24.68 o 
  -5   5  18        0.15       25.40     17.45 o 
  -3   5  18       83.88      107.00     21.73 o 
  -1   5  18        5.23        9.59     18.35 o 
   1   5  18       34.59       49.25     15.10 o 
   3   5  18       33.18       30.52     19.25 o 
   5   5  18        0.46      -24.06     24.41 o 
   7   5  18        0.07        0.12     22.04 o 
  -4   6  18      306.64      303.70     39.02 o 
  -2   6  18      199.75      241.65     37.32 o 
   0   6  18      245.15      299.25     32.72 o 
   2   6  18       46.33       20.45     32.08 o 
 -13   1  19     1155.17     1184.97     44.36 o 
 -11   1  19      839.78      814.96     26.19 o 
  -9   1  19     1965.64     2057.66     59.42 o 
  -7   1  19      718.91      710.45     25.58 o 
  -5   1  19     1088.30     1043.47     43.15 o 
  -3   1  19     2329.33     2421.64    113.31 o 
  -1   1  19      276.49      264.81     15.16 o 
   1   1  19      286.43      316.51     14.60 o 
   3   1  19       21.15       20.82     16.85 o 
   5   1  19     1371.85     1486.60     83.39 o 
   7   1  19     1950.98     2033.06     58.33 o 
   9   1  19       85.47      124.51     16.85 o 
  11   1  19       19.58        8.06     21.40 o 
 -12   2  19      372.47      433.10     46.43 o 
 -10   2  19      427.21      486.20     33.94 o 
  -8   2  19      103.67       54.17     23.91 o 
  -6   2  19      499.04      535.85     32.59 o 
  -4   2  19     2858.05     3057.94    107.14 o 
  -2   2  19       21.81      -16.25     28.30 o 
   0   2  19     2870.16     2971.97     77.03 o 
   2   2  19      875.40      888.00     38.45 o 
   4   2  19       92.77      144.89     26.71 o 
   6   2  19     1092.42     1083.40     42.20 o 
   8   2  19        2.96      -22.66     22.66 o 
  10   2  19     1051.60     1132.68     62.61 o 
 -11   3  19       34.69       18.00     28.15 o 
  -9   3  19      360.48      365.79     29.88 o 
  -7   3  19      189.26      144.84     23.24 o 
  -5   3  19        2.75      -12.95     15.82 o 
  -3   3  19      261.62      270.59     26.71 o 
  -1   3  19      715.91      722.19     27.62 o 
   1   3  19      291.50      310.11     20.15 o 
   3   3  19       21.05       10.06     20.49 o 
   5   3  19      180.63      178.24     26.51 o 
   7   3  19      150.49      172.32     31.41 o 
   9   3  19        5.98        4.11     25.45 o 
 -10   4  19      102.72       65.00     33.89 o 
  -8   4  19      116.46      161.31     41.48 o 
  -6   4  19     1558.73     1691.49     70.63 o 
  -4   4  19      456.62      532.01     30.51 o 
  -2   4  19        0.46       12.95     19.79 o 
   0   4  19       22.32       11.79     13.85 o 
   2   4  19      157.26      150.84     22.46 o 
   4   4  19        1.47        5.61     20.89 o 
   6   4  19      285.01      232.43     39.28 o 
  -5   5  19      465.73      492.52     49.37 o 
  -3   5  19      284.54      188.83     39.72 o 
  -1   5  19       71.17      107.70     26.65 o 
   1   5  19      381.57      440.06     31.12 o 
 -10   0  20     1365.58     1370.55     65.43 o 
  -8   0  20     1680.11     1816.45     72.50 o 
  -6   0  20      203.89      213.76     27.60 o 
  -4   0  20     1679.57     1740.31     79.29 o 
  -2   0  20      886.10      870.74     39.59 o 
   0   0  20       93.58      168.09     45.85 o 
   2   0  20     2343.81     2649.88     87.45 o 
   4   0  20      935.06      928.52     39.26 o 
   6   0  20      244.80      269.23     44.24 o 
   8   0  20       92.15       99.24     36.03 o 
 -11   1  20      355.29      409.47     31.96 o 
  -9   1  20        4.78      -25.80     30.59 o 
  -7   1  20       77.01      118.49     25.12 o 
  -5   1  20      122.14       99.73     17.86 o 
  -3   1  20      607.39      627.83     24.83 o 
  -1   1  20      666.45      669.08     17.83 o 
   1   1  20        3.53        1.04     10.74 o 
   3   1  20       24.90       33.04     14.72 o 
   5   1  20      197.44      227.51     17.03 o 
   7   1  20      656.24      620.59     58.17 o 
 -10   2  20      341.56      432.43     44.79 o 
  -8   2  20      453.65      411.90     45.98 o 
  -6   2  20       19.51      -11.79     20.30 o 
  -4   2  20      677.68      714.20     37.30 o 
  -2   2  20       39.71       28.36     20.81 o 
   0   2  20      186.82      202.49     24.52 o 
   2   2  20      468.96      451.82     28.14 o 
   4   2  20      258.89      191.76     36.93 o 
   6   2  20      246.50      312.69     39.62 o 
  -7   3  20     1425.98     1427.56     68.50 o 
  -5   3  20       47.40       65.13     33.68 o 
  -3   3  20      690.01      633.95     48.07 o 
  -1   3  20      541.58      618.39     37.51 o 
   1   3  20      750.51      754.47     38.43 o 
   3   3  20     1422.19     1552.24     67.82 o 
   5   3  20       10.50      -15.62     26.46 o 
  -2   4  20      978.58     1093.57     63.49 o 
   0   4  20      151.57      184.70     25.73 o 
  -5   1  21        4.91      -10.37     17.54 o 
  -3   1  21      697.76      669.44     36.75 o 
  -1   1  21      351.09      374.25     22.03 o 
   1   1  21      150.59      189.02     18.58 o 
  -2   2  21     2345.66     2463.88     87.36 o 
                                                 
